# Supplementary material for: Mesenchymal stromal cells-derived extracellular vesicles in cartilage regeneration: potential and limitations
Source: Stem Cell Res Ther. 2025 Jan 23;16:11. doi: 10.1186/s13287-025-04135-6 (PMC11755911; doi:10.1186/s13287-025-04135-6)
Supplement: Supplementary file 1 — Supplementary Material 1 [file 13287_2025_4135_MOESM1_ESM.xlsx]

## Sheet: WoS
Article Title	Source Title	DOI Link
The Therapeutic Potential of Extracellular Vesicles in Knee Osteoarthritis*	PROGRESS IN BIOCHEMISTRY AND BIOPHYSICS	http://dx.doi.org/10.16476/j.pibb.2022.0320
Enhancing extracellular vesicles for therapeutic treatment of arthritic joints	FREE RADICAL BIOLOGY AND MEDICINE	http://dx.doi.org/10.1016/j.freeradbiomed.2021.08.235
Human mesenchymal stem cells secrete hyaluronan-coated extracellular vesicles	MATRIX BIOLOGY	http://dx.doi.org/10.1016/j.matbio.2017.05.001
Temporal extracellular vesicle protein changes following intraarticular treatment with integrin α10β1-selected mesenchymal stem cells in equine osteoarthritis	FRONTIERS IN VETERINARY SCIENCE	http://dx.doi.org/10.3389/fvets.2022.1057667
Extracellular vesicles from equine mesenchymal stem cells decrease inflammation markers in chondrocytes in vitro	EQUINE VETERINARY JOURNAL	http://dx.doi.org/10.1111/evj.13537
Reversing the surface charge of MSC-derived small extracellular vesicles by εPL-PEG-DSPE for enhanced osteoarthritis treatment	JOURNAL OF EXTRACELLULAR VESICLES	http://dx.doi.org/10.1002/jev2.12160
LncRNA Malat-1 From MSCs-Derived Extracellular Vesicles Suppresses Inflammation and Cartilage Degradation in Osteoarthritis	FRONTIERS IN BIOENGINEERING AND BIOTECHNOLOGY	http://dx.doi.org/10.3389/fbioe.2021.772002
Extracellular vesicles derived from LPS-preconditioned human synovial mesenchymal stem cells inhibit extracellular matrix degradation and prevent osteoarthritis of the knee in a mouse model	STEM CELL RESEARCH & THERAPY	http://dx.doi.org/10.1186/s13287-021-02507-2
Injectable hydrogels for sustained delivery of extracellular vesicles in cartilage regeneration	JOURNAL OF CONTROLLED RELEASE	http://dx.doi.org/10.1016/j.jconrel.2023.01.060
Harnessing extracellular vesicles to direct endochondral repair of large bone defects	BONE & JOINT RESEARCH	http://dx.doi.org/10.1302/2046-3758.74.BJR-2018-0006
Hypoxia-Preconditioned Extracellular Vesicles from Mesenchymal Stem Cells Improve Cartilage Repair in Osteoarthritis	MEMBRANES	http://dx.doi.org/10.3390/membranes12020225
Four sides to the story: A proteomic comparison of liquid-phase and matrix-bound extracellular vesicles in 2D and 3D cell cultures	PROTEOMICS	http://dx.doi.org/10.1002/pmic.202300375
TGFBI secreted by mesenchymal stromal cells ameliorates osteoarthritis and is detected in extracellular vesicles	BIOMATERIALS	http://dx.doi.org/10.1016/j.biomaterials.2019.119544
Small extracellular vesicles from mesenchymal stromal cells: the next therapeutic paradigm for musculoskeletal disorders	CYTOTHERAPY	http://dx.doi.org/10.1016/j.jcyt.2023.04.011
Extracellular vesicles mediate improved functional outcomes in engineered cartilage produced from MSC/chondrocyte cocultures	PROCEEDINGS OF THE NATIONAL ACADEMY OF SCIENCES OF THE UNITED STATES OF AMERICA	http://dx.doi.org/10.1073/pnas.1815447116
Extracellular Vesicles Released From Articular Chondrocytes Play a Major Role in Cell-Cell Communication	JOURNAL OF ORTHOPAEDIC RESEARCH	http://dx.doi.org/10.1002/jor.24525
Mesenchymal Stromal/stem Cell-derived Extracellular Vesicles Promote Human Cartilage Regeneration In Vitro	THERANOSTICS	http://dx.doi.org/10.7150/thno.20746
Mesenchymal Stem Cell Secreted-Extracellular Vesicles are Involved in Chondrocyte Production and Reduce Adipogenesis during Stem Cell Differentiation	TISSUE ENGINEERING AND REGENERATIVE MEDICINE	http://dx.doi.org/10.1007/s13770-022-00490-0
Bone marrow mesenchymal stem cell-derived extracellular vesicles repair articular cartilage injury via the p38-MAPK pathway	MINERVA BIOTECHNOLOGY AND BIOMOLECULAR RESEARCH	http://dx.doi.org/10.23736/S2724-542X.21.02807-8
Three-dimensional printed biomimetic multilayer scaffolds coordinated with sleep-related small extracellular vesicles: A strategy for extracellular matrix homeostasis and macrophage polarization to enhance osteochondral regeneration	VIEW	http://dx.doi.org/10.1002/VIW.20230069
Enhanced cartilage regeneration by icariin and mesenchymal stem cell-derived extracellular vesicles combined in alginate-hyaluronic acid hydrogel	NANOMEDICINE-NANOTECHNOLOGY BIOLOGY AND MEDICINE	http://dx.doi.org/10.1016/j.nano.2023.102723
Extracellular Vesicles Derived from Auricular Chondrocytes Facilitate Cartilage Differentiation of Adipose-Derived Mesenchymal Stem Cells	AESTHETIC PLASTIC SURGERY	http://dx.doi.org/10.1007/s00266-023-03292-4
Innovative Visualization and Quantification of Extracellular Vesicles Interaction with and Incorporation in Target Cells in 3D Microenvironments	CELLS	http://dx.doi.org/10.3390/cells9051180
Wharton's jelly mesenchymal stem cell-derived small extracellular vesicles as natural nanoparticles to attenuate cartilage injury via microRNA regulation	INTERNATIONAL JOURNAL OF PHARMACEUTICS	http://dx.doi.org/10.1016/j.ijpharm.2022.121952
Intra-articular injection of platelet lysate-derived extracellular vesicles recovers from knee osteoarthritis in an in vivo rat model	JOURNAL OF ORTHOPAEDIC TRANSLATION	http://dx.doi.org/10.1016/j.jot.2023.10.005
Secreted Factors and Extracellular Vesicles Account for the Immunomodulatory and Tissue Regenerative Properties of Bone-Marrow-Derived Mesenchymal Stromal Cells for Osteoarthritis	CELLS	http://dx.doi.org/10.3390/cells11213501
Mesenchymal Stem Cell-Derived Extracellular Vesicles Protect Rat Nucleus Pulposus Cells from Oxidative Stress	CARTILAGE	http://dx.doi.org/10.1177/19476035231172154
Amniotic membrane-mesenchymal stromal cells secreted factors and extracellular vesicle-miRNAs: Anti-inflammatory and regenerative features for musculoskeletal tissues	STEM CELLS TRANSLATIONAL MEDICINE	http://dx.doi.org/10.1002/sctm.20-0390
Extracellular vesicles derived from mesenchymal stem cells mediate extracellular matrix remodeling in osteoarthritis through the transport of microRNA-29a	WORLD JOURNAL OF STEM CELLS	http://dx.doi.org/10.4252/wjsc.v16.i2.191
Small extracellular vesicles in combination with sleep-related circRNA3503: A targeted therapeutic agent with injectable thermosensitive hydrogel to prevent osteoarthritis	BIOACTIVE MATERIALS	http://dx.doi.org/10.1016/j.bioactmat.2021.04.031
Umbilical mesenchymal stem cell-derived extracellular vesicles as enzyme delivery vehicle to treat Morquio A fibroblasts	STEM CELL RESEARCH & THERAPY	http://dx.doi.org/10.1186/s13287-021-02355-0
Comparison of two ASC-derived therapeutics in an in vitro OA model: secretome versus extracellular vesicles	STEM CELL RESEARCH & THERAPY	http://dx.doi.org/10.1186/s13287-020-02035-5
Articular chondrocyte-derived extracellular vesicles promote cartilage differentiation of human umbilical cord mesenchymal stem cells by activation of autophagy	JOURNAL OF NANOBIOTECHNOLOGY	http://dx.doi.org/10.1186/s12951-020-00708-0
Extracellular vesicles derived from mesenchymal stem cells confer protection against intervertebral disc degeneration through a microRNA-217-dependent mechanism	OSTEOARTHRITIS AND CARTILAGE	http://dx.doi.org/10.1016/j.joca.2022.08.009
Production of Mesenchymal Progenitor Cell-Derived Extracellular Vesicles in Suspension Bioreactors for Use in Articular Cartilage Repair	STEM CELLS TRANSLATIONAL MEDICINE	http://dx.doi.org/10.1093/stcltm/szab008
Synovial mesenchymal stem cell-derived extracellular vesicles containing microRN555A-26a-5p ameliorate cartilage damage of osteoarthritis	JOURNAL OF GENE MEDICINE	http://dx.doi.org/10.1002/jgm.3379
Characterization and Chondroprotective Effects of Extracellular Vesicles From Plasma- and Serum-Based Autologous Blood-Derived Products for Osteoarthritis Therapy	FRONTIERS IN BIOENGINEERING AND BIOTECHNOLOGY	http://dx.doi.org/10.3389/fbioe.2020.584050
Cartilage Protective and Immunomodulatory Features of Osteoarthritis Synovial Fluid-Treated Adipose-Derived Mesenchymal Stem Cells Secreted Factors and Extracellular Vesicles-Embedded miRNAs	CELLS	http://dx.doi.org/10.3390/cells10051072
hBMSC-Derived Extracellular Vesicles Attenuate IL-1β-Induced Catabolic Effects on OA-Chondrocytes by Regulating Pro-inflammatory Signaling Pathways	FRONTIERS IN BIOENGINEERING AND BIOTECHNOLOGY	http://dx.doi.org/10.3389/fbioe.2020.603598
Role of extracellular vesicles from adipose tissue- and bone marrow-mesenchymal stromal cells in endothelial proliferation and chondrogenesis	STEM CELLS TRANSLATIONAL MEDICINE	http://dx.doi.org/10.1002/sctm.21-0107
Joint Tissue Protective and Immune-Modulating miRNA Landscape of Mesenchymal Stromal Cell-Derived Extracellular Vesicles under Different Osteoarthritis-Mimicking Conditions	PHARMACEUTICS	http://dx.doi.org/10.3390/pharmaceutics14071400
Ultrasound-Driven Healing: Unleashing the Potential of Chondrocyte-Derived Extracellular Vesicles for Chondrogenesis in Adipose-Derived Stem Cells	BIOMEDICINES	http://dx.doi.org/10.3390/biomedicines11102836
Synovial mesenchymal stem cell-derived extracellular vesicles alleviate chondrocyte damage during osteoarthritis through rnicroRNA-130b-3p-mediated inhibition of the LRP12/AKT/β-catenin axis	IMMUNOPHARMACOLOGY AND IMMUNOTOXICOLOGY	http://dx.doi.org/10.1080/08923973.2022.2038192
Cartilage tissue engineering by co-transplantation of chondrocyte extracellular vesicles and mesenchymal stem cells, entrapped in chitosan-hyaluronic acid hydrogel	BIOMEDICAL MATERIALS	http://dx.doi.org/10.1088/1748-605X/ac0cbf
Osteoclast-derived extracellular vesicles are implicated in sensory neurons sprouting through the activation of epidermal growth factor signaling	CELL AND BIOSCIENCE	http://dx.doi.org/10.1186/s13578-022-00864-w
Extracellular vesicles derived from starving BMSCs enhance survival of chondrocyte aggregates in grafts by attenuating chondrocyte apoptosis and enabling stable cartilage regeneration for craniofacial reconstruction	ACTA BIOMATERIALIA	http://dx.doi.org/10.1016/j.actbio.2021.12.011
Comparison of Curative Effect of Human Umbilical Cord-Derived Mesenchymal Stem Cells and Their Small Extracellular Vesicles in Treating Osteoarthritis	INTERNATIONAL JOURNAL OF NANOMEDICINE	http://dx.doi.org/10.2147/IJN.S336062
Extracellular vesicles - new tool for joint repair and regeneration	NATURE REVIEWS RHEUMATOLOGY	http://dx.doi.org/10.1038/nrrheum.2015.170
Insights into Inflammatory Priming of Adipose-Derived Mesenchymal Stem Cells: Validation of Extracellular Vesicles-Embedded miRNA Reference Genes as A Crucial Step for Donor Selection	CELLS	http://dx.doi.org/10.3390/cells8040369
HWJMSC-derived extracellular vesicles ameliorate IL-1S-induced chondrocyte injury through regulation of the BMP2/RUNX2 axis via up-regulation TFRC	CELLULAR SIGNALLING	http://dx.doi.org/10.1016/j.cellsig.2023.110604
Therapeutic Efficacy of Mesenchymal Stem/Stromal Cell Small Extracellular Vesicles in Alleviating Arthritic Progression by Restoring Macrophage Balance	BIOMOLECULES	http://dx.doi.org/10.3390/biom13101501
Higher ratios of chondrocyte to mesenchymal stem cells elevate the therapeutic effects of extracellular vesicles harvested from chondrocyte/mesenchymal stem cell co-culture on osteoarthritis in a rat model	CELL AND TISSUE RESEARCH	http://dx.doi.org/10.1007/s00441-023-03819-w
Apoptotic extracellular vesicles derived from hypoxia-preconditioned mesenchymal stem cells within a modified gelatine hydrogel promote osteochondral regeneration by enhancing stem cell activity and regulating immunity	JOURNAL OF NANOBIOTECHNOLOGY	http://dx.doi.org/10.1186/s12951-024-02333-7
Curcumin-primed human BMSC-derived extracellular vesicles reverse IL-1β-induced catabolic responses of OA chondrocytes by upregulating miR-126-3p	STEM CELL RESEARCH & THERAPY	http://dx.doi.org/10.1186/s13287-021-02317-6
Chitosan oligosaccharides packaged into rat adipose mesenchymal stem cells-derived extracellular vesicles facilitating cartilage injury repair and alleviating osteoarthritis	JOURNAL OF NANOBIOTECHNOLOGY	http://dx.doi.org/10.1186/s12951-021-01086-x
Human mesenchymal stromal cells release functional mitochondria in extracellular vesicles	FRONTIERS IN BIOENGINEERING AND BIOTECHNOLOGY	http://dx.doi.org/10.3389/fbioe.2022.870193
Mesenchymal stem/stromal cells-derived extracellular vesicles as a potentially more beneficial therapeutic strategy than MSC-based treatment in a mild metabolic osteoarthritis model	STEM CELL RESEARCH & THERAPY	http://dx.doi.org/10.1186/s13287-023-03368-7
Mesenchymal stem cell-derived extracellular vesicles prevent the development of osteoarthritis via the circHIPK3/miR-124-3p/MYH9 axis	JOURNAL OF NANOBIOTECHNOLOGY	http://dx.doi.org/10.1186/s12951-021-00940-2
Extracellular vesicles derived from human umbilical cord mesenchymal stem cells alleviate osteoarthritis of the knee in mice model by interacting with METTL3 to reduce m6A of NLRP3 in macrophage	STEM CELL RESEARCH & THERAPY	http://dx.doi.org/10.1186/s13287-022-03005-9
BMSC-Derived Small Extracellular Vesicles Induce Cartilage Reconstruction of Temporomandibular Joint Osteoarthritis via Autotaxin-YAP Signaling Axis	FRONTIERS IN CELL AND DEVELOPMENTAL BIOLOGY	http://dx.doi.org/10.3389/fcell.2021.656153
Culture of Hoffa fat pad mesenchymal stem/stromal cells on microcarrier suspension in vertical wheel bioreactor for extracellular vesicle production	STEM CELL RESEARCH & THERAPY	http://dx.doi.org/10.1186/s13287-024-03681-9
miR-103a-3p and miR-22-5p Are Reliable Reference Genes in Extracellular Vesicles From Cartilage, Adipose Tissue, and Bone Marrow Cells	FRONTIERS IN BIOENGINEERING AND BIOTECHNOLOGY	http://dx.doi.org/10.3389/fbioe.2021.632440
Wharton?s jelly MSC-derived extracellular vehicles-loaded hyaluronic acid-alginate adhesives for treatment of osteoarthritis	JOURNAL OF MATERIALS SCIENCE & TECHNOLOGY	http://dx.doi.org/10.1016/j.jmst.2022.09.061
Bone Marrow Mesenchymal Stem Cells-Derived Extracellular Vesicles Promote Proliferation, Invasion and Migration of Osteosarcoma Cells via the lncRNA MALAT1/miR-143/NRSN2/Wnt/β-Catenin Axis	ONCOTARGETS AND THERAPY	http://dx.doi.org/10.2147/OTT.S283459
CD10-Bound Human Mesenchymal Stem/Stromal Cell-Derived Small Extracellular Vesicles Possess Immunomodulatory Cargo and Maintain Cartilage Homeostasis under Inflammatory Conditions	CELLS	http://dx.doi.org/10.3390/cells12141824
Activin A Suppresses Osteoblast Mineralization Capacity by Altering Extracellular Matrix (ECM) Composition and Impairing Matrix Vesicle (MV) Production	MOLECULAR & CELLULAR PROTEOMICS	http://dx.doi.org/10.1074/mcp.M112.024927
NONGENOMIC REGULATION OF EXTRACELLULAR-MATRIX EVENTS BY VITAMIN-D METABOLITES	JOURNAL OF CELLULAR BIOCHEMISTRY	http://dx.doi.org/10.1002/jcb.240560309
Human Dental Follicle Cell-Derived Small Extracellular Vesicles Attenuate Temporomandibular Joint Cartilage Damage through Inhibiting HIF-2α	JOURNAL OF TISSUE ENGINEERING AND REGENERATIVE MEDICINE	http://dx.doi.org/10.1155/2023/6625123
Higher Chondrogenic Potential of Extracellular Vesicles Derived from Mesenchymal Stem Cells Compared to Chondrocytes-EVs In Vitro	BIOMED RESEARCH INTERNATIONAL	http://dx.doi.org/10.1155/2021/9011548
Adipose-Derived Mesenchymal Stromal Cells Treated with Interleukin 1 Beta Produced Chondro-Protective Vesicles Able to Fast Penetrate in Cartilage	CELLS	http://dx.doi.org/10.3390/cells10051180
Extracellular Vesicles from Adipose-Derived Mesenchymal Stem Cells Downregulate Senescence Features in Osteoarthritic Osteoblasts	OXIDATIVE MEDICINE AND CELLULAR LONGEVITY	http://dx.doi.org/10.1155/2017/7197598
Hypoxic pretreatment of small extracellular vesicles mediates cartilage repair in osteoarthritis by delivering miR-216a-5p	ACTA BIOMATERIALIA	http://dx.doi.org/10.1016/j.actbio.2020.12.034
Chondrogenic primed extracellular vesicles activate miR-455/SOX11/FOXO axis for cartilage regeneration and osteoarthritis treatment	NPJ REGENERATIVE MEDICINE	http://dx.doi.org/10.1038/s41536-022-00250-7
Bone Mesenchymal Stem Cell-Derived Extracellular Vesicles Containing Long Noncoding RNA NEAT1 Relieve Osteoarthritis	OXIDATIVE MEDICINE AND CELLULAR LONGEVITY	http://dx.doi.org/10.1155/2022/5517648
Implications of Anti-Inflammatory Nature of Exosomes in Knee Arthritis	CARTILAGE	http://dx.doi.org/10.1177/1947603520904766
Annexin-enriched osteoblast-derived vesicles act as an extracellular site of mineral nucleation within developing stem cell cultures	SCIENTIFIC REPORTS	http://dx.doi.org/10.1038/s41598-017-13027-6
Controlled release of MSC-derived small extracellular vesicles by an injectable Diels-Alder crosslinked hyaluronic acid/PEG hydrogel for osteoarthritis improvement	ACTA BIOMATERIALIA	http://dx.doi.org/10.1016/j.actbio.2021.04.003
Characterization and miRNA Profiling of Extracellular Vesicles from Human Osteoarthritic Subchondral Bone Multipotential Stromal Cells (MSCs)	STEM CELLS INTERNATIONAL	http://dx.doi.org/10.1155/2021/7232773
High magnesium prevents matrix vesicle-mediated mineralization in human bone marrow-derived mesenchymal stem cells via mitochondrial pathway and autophagy	CELL BIOLOGY INTERNATIONAL	http://dx.doi.org/10.1002/cbin.10888
Intra-articular delivery of extracellular vesicles secreted by chondrogenic progenitor cells from MRL/MpJ superhealer mice enhances articular cartilage repair in a mouse injury model	STEM CELL RESEARCH & THERAPY	http://dx.doi.org/10.1186/s13287-020-01594-x
Effect of Solanum lycopersicum and Citrus limon-Derived Exosome-Like Vesicles on Chondrogenic Differentiation of Adipose-Derived Stem Cells	APPLIED BIOCHEMISTRY AND BIOTECHNOLOGY	http://dx.doi.org/10.1007/s12010-023-04491-0
Polyethylene glycol precipitation is an efficient method to obtain extracellular vesicle-depleted fetal bovine serum	PLOS ONE	http://dx.doi.org/10.1371/journal.pone.0295076
Extracellular vesicles enriched in connexin 43 promote a senescent phenotype in bone and synovial cells contributing to osteoarthritis progression	CELL DEATH & DISEASE	http://dx.doi.org/10.1038/s41419-022-05089-w
MSC-EVs alleviate osteoarthritis by regulating microenvironmental cells in the articular cavity and maintaining cartilage matrix homeostasis	AGEING RESEARCH REVIEWS	http://dx.doi.org/10.1016/j.arr.2023.101864
Cartilage Repair by Mesenchymal Stem Cell-Derived Exosomes: Preclinical and Clinical Trial Update and Perspectives	CELL BIOLOGY AND TRANSLATIONAL MEDICINE, VOL 12: STEM CELLS IN DEVELOPMENT AND DISEASE	http://dx.doi.org/10.1007/5584_2021_625
Comparative effect of platelet- and mesenchymal stromal cell- derived extracellular vesicles on human cartilage explants using an ex vivo inflammatory osteoarthritis model	BONE & JOINT RESEARCH
miR-3960 from Mesenchymal Stem Cell-Derived Extracellular Vesicles Inactivates SDC1/Wnt/β-Catenin Axis to Relieve Chondrocyte Injury in Osteoarthritis by Targeting PHLDA2	STEM CELLS INTERNATIONAL	http://dx.doi.org/10.1155/2022/9455152
Mesenchymal Stem Cell Extracellular Vesicles as Adjuvant to Bone Marrow Stimulation in Chondral Defect Repair in a Minipig Model	CARTILAGE	http://dx.doi.org/10.1177/19476035211029707
Mesenchymal Stromal Cell (MSC)-derived Small Extracellular Vesicles as Next-generation Therapeutics for Cartilage Regeneration	EXTRACELLULAR VESICLES: Applications to Regenerative Medicine, Therapeutics and Diagnostics
Human Umbilical Cord Mesenchymal Stem Cell-Derived Extracellular Vesicles Carrying MicroRNA-181c-5p Promote BMP2-Induced Repair of Cartilage Injury through Inhibition of SMAD7 Expression	STEM CELLS INTERNATIONAL	http://dx.doi.org/10.1155/2022/1157498
Modification of Mesenchymal Stem/Stromal Cell-Derived Small Extracellular Vesicles by Calcitonin Gene Related Peptide (CGRP) Antagonist: Potential Implications for Inflammation and Pain Reversal	CELLS	http://dx.doi.org/10.3390/cells13060484
Microvesicles from Human Adipose Tissue-Derived Mesenchymal Stem Cells as a New Protective Strategy in Osteoarthritic Chondrocytes	CELLULAR PHYSIOLOGY AND BIOCHEMISTRY	http://dx.doi.org/10.1159/000489739
Co-aggregation of MSC/chondrocyte in a dynamic 3D culture elevates the therapeutic effect of secreted extracellular vesicles on osteoarthritis in a rat model	SCIENTIFIC REPORTS	http://dx.doi.org/10.1038/s41598-022-22592-4
Potency Assay Considerations for Cartilage Repair, Osteoarthritis and Use of Extracellular Vesicles	POTENCY ASSAYS FOR ADVANCED STEM CELL THERAPY MEDICINAL PRODUCTS	http://dx.doi.org/10.1007/978-3-031-30040-0_5
MSC-EV therapy for bone/cartilage diseases	BONE REPORTS	http://dx.doi.org/10.1016/j.bonr.2022.101636
Therapy free of cells vs human mesenchymal stem cells from umbilical cord stroma to treat the inflammation in OA	CELLULAR AND MOLECULAR LIFE SCIENCES	http://dx.doi.org/10.1007/s00018-022-04580-z
Tissue-Protective and Anti-Inflammatory Landmark of PRP-Treated Mesenchymal Stromal Cells Secretome for Osteoarthritis	INTERNATIONAL JOURNAL OF MOLECULAR SCIENCES	http://dx.doi.org/10.3390/ijms232415908
Secreted Factors and EV-miRNAs Orchestrate the Healing Capacity of Adipose Mesenchymal Stem Cells for the Treatment of Knee Osteoarthritis	INTERNATIONAL JOURNAL OF MOLECULAR SCIENCES	http://dx.doi.org/10.3390/ijms21051582
Human Osteochondral Explants as an Ex Vivo Model of Osteoarthritis for the Assessment of a Novel Class of Orthobiologics	PHARMACEUTICS	http://dx.doi.org/10.3390/pharmaceutics14061231
Bone Marrow MSC Secretome Increases Equine Articular Chondrocyte Collagen Accumulation and Their Migratory Capacities	INTERNATIONAL JOURNAL OF MOLECULAR SCIENCES	http://dx.doi.org/10.3390/ijms23105795
Promotion of articular cartilage matrix vesicle mineralization by type I collagen	ARTHRITIS AND RHEUMATISM	http://dx.doi.org/10.1002/art.23762
PURIFICATION AND PARTIAL CHARACTERIZATION OF XENOPUS-LAEVIS TENASCIN FROM THE XTC CELL-LINE	FEBS LETTERS	http://dx.doi.org/10.1016/0014-5793(91)80184-5
Characterization of Microfragmented Adipose Tissue Architecture, Mesenchymal Stromal Cell Content and Release of Paracrine Mediators	JOURNAL OF CLINICAL MEDICINE	http://dx.doi.org/10.3390/jcm11082231
Exosomes in the Pathogenesis, Progression, and Treatment of Osteoarthritis	BIOENGINEERING-BASEL	http://dx.doi.org/10.3390/bioengineering9030099
Hydrogel-Embedded Poly(Lactic-co-Glycolic Acid) Microspheres for the Delivery of hMSC-Derived Exosomes to Promote Bioactive Annulus Fibrosus Repair	CARTILAGE	http://dx.doi.org/10.1177/19476035221113959
Mesenchymal stem cell proliferation and mineralization but not osteogenic differentiation are strongly affected by extracellular pH	JOURNAL OF CRANIO-MAXILLOFACIAL SURGERY	http://dx.doi.org/10.1016/j.jcms.2016.03.003
Mesenchymal Stem Cell-Derived Exosomes: A Potential Therapeutic Avenue in Knee Osteoarthritis	CARTILAGE	http://dx.doi.org/10.1177/1947603520962567
Application of Primed Mesenchymal Stromal Cells in Hematopoietic Stem Cell Transplantation: Current Status and Future Prospects	STEM CELLS AND DEVELOPMENT	http://dx.doi.org/10.1089/scd.2019.0149
The Potential Use of Mesenchymal Stem Cells and Their Derived Exosomes for Orthopedic Diseases Treatment	STEM CELL REVIEWS AND REPORTS	http://dx.doi.org/10.1007/s12015-021-10185-z
Mesenchymal Stem Cell Exosomes Promote Functional Osteochondral Repair in a Clinically Relevant Porcine Model	AMERICAN JOURNAL OF SPORTS MEDICINE	http://dx.doi.org/10.1177/03635465211068129
THE EXTRACELLULAR-MATRIX IN CARTILAGE ORGANOID CULTURE - BIOCHEMICAL, IMMUNOMORPHOLOGICAL AND ELECTRON-MICROSCOPIC STUDIES	MATRIX	http://dx.doi.org/10.1016/S0934-8832(11)80197-6
A roadmap from research to clinical testing of mesenchymal stromal cell exosomes in the treatment of psoriasis	CYTOTHERAPY	http://dx.doi.org/10.1016/j.jcyt.2023.03.015
Mesenchymal Stem Cell Exosomes as Immunomodulatory Therapy for Corneal Scarring	INTERNATIONAL JOURNAL OF MOLECULAR SCIENCES	http://dx.doi.org/10.3390/ijms24087456
Age-related alterations and senescence of mesenchymal stromal cells: Implications for regenerative treatments of bones and joints	MECHANISMS OF AGEING AND DEVELOPMENT	http://dx.doi.org/10.1016/j.mad.2021.111539
Equine Mesenchymal Stem/Stromal Cells Freeze-Dried Secretome (Lyosecretome) for the Treatment of Musculoskeletal Diseases: Production Process Validation and Batch Release Test for Clinical Use	PHARMACEUTICALS	http://dx.doi.org/10.3390/ph14060553
Mesenchymal stem cells in osteoarthritis: The need for translation into clinical therapy	STEM CELL IN MEDICINE	http://dx.doi.org/10.1016/bs.pmbts.2023.02.006
Perlecan maintains the integrity of cartilage and some basement membranes	JOURNAL OF CELL BIOLOGY	http://dx.doi.org/10.1083/jcb.147.5.1109
Buoyancy-Driven Gradients for Biomaterial Fabrication and Tissue Engineering	ADVANCED MATERIALS	http://dx.doi.org/10.1002/adma.201900291
Endothelial cell microparticles act as centers of matrix metalloproteinsase-2 (MMP-2) activation and vascular matrix remodeling	JOURNAL OF CELLULAR PHYSIOLOGY	http://dx.doi.org/10.1002/jcp.22744
UNDERSTANDING TISSUE-ENGINEERED ENDOCHONDRAL OSSIFICATION; TOWARDS IMPROVED BONE FORMATION	EUROPEAN CELLS & MATERIALS	http://dx.doi.org/10.22203/eCM.v037a17
Immunomodulatory potential of secretome from cartilage cells and mesenchymal stromal cells in an arthritic context: From predictive fiction toward reality	FRONTIERS IN MEDICINE	http://dx.doi.org/10.3389/fmed.2022.992386
Stem cell-based therapeutic strategies for cartilage defects and osteoarthritis	CURRENT OPINION IN PHARMACOLOGY	http://dx.doi.org/10.1016/j.coph.2018.03.009
Inflammatory priming enhances mesenchymal stromal cell secretome potential as a clinical product for regenerative medicine approaches through secreted factors and EV-miRNAs: the example of joint disease	STEM CELL RESEARCH & THERAPY	http://dx.doi.org/10.1186/s13287-020-01677-9
COLLAGEN TYPE X IS ESSENTIAL FOR SUCCESSFUL MESENCHYMAL STEM CELL-MEDIATED CARTILAGE FORMATION AND SUBSEQUENT ENDOCHONDRAL OSSIFICATION	EUROPEAN CELLS & MATERIALS	http://dx.doi.org/10.22203/eCM.v038a09
Therapeutic potential of mesenchymal stem cell-derived exosomes as a cell-free therapy approach for the treatment of skin, bone, and cartilage defects	CONNECTIVE TISSUE RESEARCH	http://dx.doi.org/10.1080/03008207.2021.1887855
CELLULAR INTERACTIONS DURING CARTILAGE AND BONE-DEVELOPMENT	JOURNAL OF CRANIOFACIAL GENETICS AND DEVELOPMENTAL BIOLOGY
Requirement of direct contact between chondrocytes and macrophages for the maturation of regenerative cartilage	SCIENTIFIC REPORTS	http://dx.doi.org/10.1038/s41598-021-01437-6
Identification and location of bone-forming cells within cartilage canals on their course into the secondary ossification centre	JOURNAL OF ANATOMY	http://dx.doi.org/10.1111/j.1469-7580.2006.00578.x
Dynamic expression of TSC-22 at sites of epithelial-mesenchymal interactions during mouse development	MECHANISMS OF DEVELOPMENT	http://dx.doi.org/10.1016/S0925-4773(99)00055-6
Exosomes derived from human embryonic mesenchymal stem cells promote osteochondral regeneration	OSTEOARTHRITIS AND CARTILAGE	http://dx.doi.org/10.1016/j.joca.2016.06.022
Discrimination between cells of murine and human origin in xenotransplants by species specific genomic in situ hybridization	XENOTRANSPLANTATION	http://dx.doi.org/10.1111/j.1399-3089.2010.00577.x
Type I collagen influences cartilage calcification: An immunoblocking study in differentiating chick limb-bud mesenchymal cell cultures	JOURNAL OF CELLULAR BIOCHEMISTRY	http://dx.doi.org/10.1002/1097-4644(2000)79:1<89::AID-JCB90>3.0.CO;2-A
Boosting the therapeutic potential of cell secretome against osteoarthritis: Comparison of cytokine-based priming strategies	BIOMEDICINE & PHARMACOTHERAPY	http://dx.doi.org/10.1016/j.biopha.2023.115970
Mesenchymal stem cells derived exosomes and microparticles protect cartilage and bone from degradation in osteoarthritis	SCIENTIFIC REPORTS	http://dx.doi.org/10.1038/s41598-017-15376-8
LIPOSOMES EMBEDDED WITH DIFFERENTIATING FACTORS AS A NEW STRATEGY FOR ENHANCING DPSC OSTEOGENIC COMMITMENT	EUROPEAN CELLS & MATERIALS	http://dx.doi.org/10.22203/eCM.v041a08
Comparative Analysis of Co-Cultured Amniotic Cell-Conditioned Media with Cell-Free Amniotic Fluid Reveals Differential Effects on Epithelial-Mesenchymal Transition and Myofibroblast Activation	BIOMEDICINES	http://dx.doi.org/10.3390/biomedicines10092189
Exosome-mediated Bidirectional Signaling between Mesenchymal Stem Cells and Chondrocytes for Enhanced Chondrogenesis	BIOTECHNOLOGY AND BIOPROCESS ENGINEERING	http://dx.doi.org/10.1007/s12257-019-0332-y
Synovial Mesenchymal Stem Cell-Derived EV-Packaged miR-31 Downregulates Histone Demethylase KDM2A to Prevent Knee Osteoarthritis	MOLECULAR THERAPY-NUCLEIC ACIDS	http://dx.doi.org/10.1016/j.omtn.2020.09.014
Bibliometric analysis of research trends in stem cell therapy for knee osteoarthritis over the period 2001-2021	FRONTIERS IN CELL AND DEVELOPMENTAL BIOLOGY	http://dx.doi.org/10.3389/fcell.2022.996273
The Effect of Human Bone Marrow Mesenchymal Stem Cell-Derived Exosomes on Cartilage Repair in Rabbits	STEM CELLS INTERNATIONAL	http://dx.doi.org/10.1155/2022/5760107
Insertional mutation in the Golgb1 gene is associated with osteochondrodysplasia and systemic edema in the OCD rat	BONE	http://dx.doi.org/10.1016/j.bone.2011.08.001
Morphology of migrating telocytes and their potential role in stem cell differentiation during cartilage development in catfish (Clarias gariepinus)	MICROSCOPY RESEARCH AND TECHNIQUE	http://dx.doi.org/10.1002/jemt.24374
CHARACTERIZATION OF CHICKEN SYNDECAN-3 AS A HEPARAN-SULFATE PROTEOGLYCAN AND ITS EXPRESSION DURING EMBRYOGENESIS	DEVELOPMENTAL BIOLOGY	http://dx.doi.org/10.1006/dbio.1995.1093
Mitochondrial Transport from Mesenchymal Stromal Cells to Chondrocytes Increases DNA Content and Proteoglycan Deposition In Vitro in 3D Cultures	CARTILAGE	http://dx.doi.org/10.1177/19476035221126346
Comparison of the ability of exosomes and ectosomes derived from adipose-derived stromal cells to promote cartilage regeneration in a rat osteochondral defect model	STEM CELL RESEARCH & THERAPY	http://dx.doi.org/10.1186/s13287-024-03632-4
Exocytotic process as a novel model for mineralization by osteoblasts In vitro and In vivo determined by electron microscopic analysis	CALCIFIED TISSUE INTERNATIONAL	http://dx.doi.org/10.1007/s00223-007-9013-5
The role and therapeutic potential of MSC-derived exosomes in osteoarthritis	ARCHIVES OF BIOCHEMISTRY AND BIOPHYSICS	http://dx.doi.org/10.1016/j.abb.2021.109002
Towards Secretome Standardization: Identifying Key Ingredients of MSC-Derived Therapeutic Cocktail	STEM CELLS INTERNATIONAL	http://dx.doi.org/10.1155/2021/3086122
Enhancement of acellular cartilage matrix scaffold by Wharton's jelly mesenchymal stem cell-derived exosomes to promote osteochondral regeneration	BIOACTIVE MATERIALS	http://dx.doi.org/10.1016/j.bioactmat.2021.01.031
Engineered adipose-derived stem cells with IGF-1-modified mRNA ameliorates osteoarthritis development	STEM CELL RESEARCH & THERAPY	http://dx.doi.org/10.1186/s13287-021-02695-x
Nanoparticles from Equine Fetal Bone Marrow-Derived Cells Enhance the Survival of Injured Chondrocytes	ANIMALS	http://dx.doi.org/10.3390/ani10101723
Addition of High Molecular Weight Hyaluronic Acid to Fibroblast-Like Stromal Cells Modulates Endogenous Hyaluronic Acid Metabolism and Enhances Proteolytic Processing and Secretion of Versican	CELLS	http://dx.doi.org/10.3390/cells9071681
A Bibliometric Analysis of Exosomes Therapy in the Treatment of Osteoarthritis from 2012 to 2022	JOURNAL OF PAIN RESEARCH	http://dx.doi.org/10.2147/JPR.S407050
Synovial mesenchymal stem cell-derived exosomal miR-485-3p relieves cartilage damage in osteoarthritis by targeting the NRP1-mediated PI3K/Akt pathway Exosomal miR-485-3p relieves cartilage damage.	HELIYON	http://dx.doi.org/10.1016/j.heliyon.2024.e24042
Hypoxic bone marrow mesenchymal stromal cells-derived exosomal miR-182-5p promotes liver regeneration via FOXO1-mediated macrophage polarization	FASEB JOURNAL	http://dx.doi.org/10.1096/fj.202101868RRR
Bone mesenchymal stem cell-derived exosomes involved co-delivery and synergism effect with icariin via mussel-inspired multifunctional hydrogel for cartilage protection	ASIAN JOURNAL OF PHARMACEUTICAL SCIENCES	http://dx.doi.org/10.1016/j.ajps.2023.100799
Pro-angiognetic and pro-osteogenic effects of human umbilical cord mesenchymal stem cell-derived exosomal miR-21-5p in osteonecrosis of the femoral head	CELL DEATH DISCOVERY	http://dx.doi.org/10.1038/s41420-022-00971-0
Comparison studies identify mesenchymal stromal cells with potent regenerative activity in osteoarthritis treatment	NPJ REGENERATIVE MEDICINE	http://dx.doi.org/10.1038/s41536-024-00358-y
Using Stem Cell-Derived Microvesicles in Regenerative Medicine: A New Paradigm for Cell-Based-Cell-Free Therapy	STEM CELL DRUGS - A NEW GENERATION OF BIOPHARMACEUTICALS	http://dx.doi.org/10.1007/978-3-319-99328-7_1
Effects of hydroxyapatite-coated porous titanium scaffolds functionalized by exosomes on the regeneration and repair of irregular bone	FRONTIERS IN BIOENGINEERING AND BIOTECHNOLOGY	http://dx.doi.org/10.3389/fbioe.2023.1283811
Current knowledge and future perspectives on exosomes in the field of regenerative medicine: a bibliometric analysis	REGENERATIVE MEDICINE	http://dx.doi.org/10.2217/rme-2022-0141
MESENCHYMAL STEM CELL SECRETOME REDUCES PAIN AND PREVENTS CARTILAGE DAMAGE IN A MURINE OSTEOARTHRITIS MODEL	EUROPEAN CELLS & MATERIALS	http://dx.doi.org/10.22203/eCM.v036a16
Autophagy Is Involved in Mesenchymal Stem Cell Death in Coculture with Chondrocytes	CARTILAGE	http://dx.doi.org/10.1177/1947603520941227
Highly biosafe biomimetic stem cell membrane-disguised nanovehicles for cartilage regeneration	JOURNAL OF MATERIALS CHEMISTRY B	http://dx.doi.org/10.1039/d0tb01686a
Exosomes derived from platelet-rich plasma administration in site mediate cartilage protection in subtalar osteoarthritis	JOURNAL OF NANOBIOTECHNOLOGY	http://dx.doi.org/10.1186/s12951-022-01245-8
Exosome-mediated delivery of kartogenin for chondrogenesis of synovial fluid-derived mesenchymal stem cells and cartilage regeneration	BIOMATERIALS	http://dx.doi.org/10.1016/j.biomaterials.2020.120539
Exosome-based strategy for degenerative disease in orthopedics: Recent progress and perspectives	JOURNAL OF ORTHOPAEDIC TRANSLATION	http://dx.doi.org/10.1016/j.jot.2022.05.009
Exosomes: A Tool for Bone Tissue Engineering	TISSUE ENGINEERING PART B-REVIEWS	http://dx.doi.org/10.1089/ten.teb.2020.0246
Mesenchymal stem cell-based nanoparticles and scaffolds in regenerative medicine	EUROPEAN JOURNAL OF PHARMACOLOGY	http://dx.doi.org/10.1016/j.ejphar.2021.174657
MicroRNAs in orthopaedic research: Disease associations, potential therapeutic applications, and perspectives	JOURNAL OF ORTHOPAEDIC RESEARCH	http://dx.doi.org/10.1002/jor.23822

## Sheet: Scopus
Scopus
EXPORT DATE: 15 April 2024
Extracellular vesicles enriched in connexin 43 promote a senescent phenotype in bone and synovial cells contributing to osteoarthritis progression
Cell Death and Disease
DOI: 10.1038/s41419-022-05089-w
Regenerative medicine 2.0: extracellular vesicle–based therapeutics for musculoskeletal tissue regeneration
Journal of the American Veterinary Medical Association
DOI: 10.2460/javma.22.02.0060
The Therapeutic Potential of Extracellular Vesicles in Knee Osteoarthritis [细胞外囊泡在治疗膝骨关节炎中的作用与前景]
Progress in Biochemistry and Biophysics
DOI: 10.16476/j.pibb.2022.0320
Modification of Mesenchymal Stem/Stromal Cell-Derived Small Extracellular Vesicles by Calcitonin Gene Related Peptide (CGRP) Antagonist: Potential Implications for Inflammation and Pain Reversal
Cells
DOI: 10.3390/cells13060484
Boosting the therapeutic potential of cell secretome against osteoarthritis: Comparison of cytokine-based priming strategies
Biomedicine and Pharmacotherapy
DOI: 10.1016/j.biopha.2023.115970
HWJMSC-derived extracellular vesicles ameliorate IL-1β-induced chondrocyte injury through regulation of the BMP2/RUNX2 axis via up-regulation TFRC
Cellular Signalling
DOI: 10.1016/j.cellsig.2023.110604
IL-27-induced, MSC-derived Exosomes Promote MMP3 Expression Through the miR-206/L3MBTL4 Axis in Synovial Fibroblasts
Alternative therapies in health and medicine
Mitochondrial Transport from Mesenchymal Stromal Cells to Chondrocytes Increases DNA Content and Proteoglycan Deposition In Vitro in 3D Cultures
Cartilage
DOI: 10.1177/19476035221126346
Hydrostatic pressure promotes chondrogenic differentiation and microvesicle release from human embryonic and bone marrow stem cells
Biotechnology Journal
DOI: 10.1002/biot.202100401
The Effect of Human Bone Marrow Mesenchymal Stem Cell-Derived Exosomes on Cartilage Repair in Rabbits
Stem Cells International
DOI: 10.1155/2022/5760107
EARLY TREATMENT WITH A SINGLE DOSE OF MESENCHYMAL STEM CELL DERIVED EXTRACELLULAR VESICLES MODULATES THE BRAIN TRANSCRIPTOME TO CREATE NEUROPROTECTIVE CHANGES IN A PORCINE MODEL OF TRAUMATIC BRAIN INJURY AND HEMORRHAGIC SHOCK
Shock
DOI: 10.1097/SHK.0000000000001889
Human Dental Follicle Cell-Derived Small Extracellular Vesicles Attenuate Temporomandibular Joint Cartilage Damage through Inhibiting HIF-2 α
Journal of Tissue Engineering and Regenerative Medicine
DOI: 10.1155/2023/6625123
Xeno-free cultured mesenchymal stromal cells release extracellular vesicles with a "therapeutic" miRNA cargo ameliorating cartilage inflammation in vitro
Theranostics
DOI: 10.7150/thno.77597
Human Osteochondral Explants as an Ex Vivo Model of Osteoarthritis for the Assessment of a Novel Class of Orthobiologics
Pharmaceutics
DOI: 10.3390/pharmaceutics14061231
Bone Mesenchymal Stem Cell-Derived Extracellular Vesicles Containing Long Noncoding RNA NEAT1 Relieve Osteoarthritis
Oxidative Medicine and Cellular Longevity
DOI: 10.1155/2022/5517648
Therapeutic Efficacy of Mesenchymal Stem/Stromal Cell Small Extracellular Vesicles in Alleviating Arthritic Progression by Restoring Macrophage Balance
Biomolecules
DOI: 10.3390/biom13101501
Apoptotic extracellular vesicles derived from hypoxia-preconditioned mesenchymal stem cells within a modified gelatine hydrogel promote osteochondral regeneration by enhancing stem cell activity and regulating immunity
Journal of Nanobiotechnology
DOI: 10.1186/s12951-024-02333-7
Age-related alterations and senescence of mesenchymal stromal cells: Implications for regenerative treatments of bones and joints
Mechanisms of Ageing and Development
DOI: 10.1016/j.mad.2021.111539
Characterization of Microfragmented Adipose Tissue Architecture, Mesenchymal Stromal Cell Content and Release of Paracrine Mediators
Journal of Clinical Medicine
DOI: 10.3390/jcm11082231
Human mesenchymal stromal cells release functional mitochondria in extracellular vesicles
Frontiers in Bioengineering and Biotechnology
DOI: 10.3389/fbioe.2022.870193
Immunomodulatory potential of secretome from cartilage cells and mesenchymal stromal cells in an arthritic context: From predictive fiction toward reality
Frontiers in Medicine
DOI: 10.3389/fmed.2022.992386
Mesenchymal stem cell-derived extracellular vesicles prevent the development of osteoarthritis via the circHIPK3/miR-124-3p/MYH9 axis
Journal of Nanobiotechnology
DOI: 10.1186/s12951-021-00940-2
Small extracellular vesicles from mesenchymal stromal cells: the next therapeutic paradigm for musculoskeletal disorders
Cytotherapy
DOI: 10.1016/j.jcyt.2023.04.011
Extracellular Vesicles Derived from Auricular Chondrocytes Facilitate Cartilage Differentiation of Adipose-Derived Mesenchymal Stem Cells
Aesthetic Plastic Surgery
DOI: 10.1007/s00266-023-03292-4
Evaluation of novel biomaterials for cartilage regeneration based on gelatin methacryloyl interpenetrated with extractive chondroitin sulfate or unsulfated biotechnological chondroitin
Journal of Biomedical Materials Research - Part A
DOI: 10.1002/jbm.a.37364
Engineered hsa-miR-455-3p-Abundant Extracellular Vesicles Derived from 3D-Cultured Adipose Mesenchymal Stem Cells for Tissue-Engineering Hyaline Cartilage Regeneration
Advanced Healthcare Materials
DOI: 10.1002/adhm.202304194
Mesenchymal Stem Cell Exosomes Promote Functional Osteochondral Repair in a Clinically Relevant Porcine Model
American Journal of Sports Medicine
DOI: 10.1177/03635465211068129
Comparison of the ability of exosomes and ectosomes derived from adipose-derived stromal cells to promote cartilage regeneration in a rat osteochondral defect model
Stem Cell Research and Therapy
DOI: 10.1186/s13287-024-03632-4
Combinatorial Effect of Mesenchymal Stem Cells and Extracellular Vesicles in a Hydrogel on Cartilage Regeneration
Tissue Engineering and Regenerative Medicine
DOI: 10.1007/s13770-022-00509-6
Dual-engineered cartilage-targeting extracellular vesicles derived from mesenchymal stem cells enhance osteoarthritis treatment via miR-223/NLRP3/pyroptosis axis: Toward a precision therapy
Bioactive Materials
DOI: 10.1016/j.bioactmat.2023.06.012
Mesenchymal Stem Cell Extracellular Vesicles as Adjuvant to Bone Marrow Stimulation in Chondral Defect Repair in a Minipig Model
Cartilage
DOI: 10.1177/19476035211029707
Temporal extracellular vesicle protein changes following intraarticular treatment with integrin α10β1-selected mesenchymal stem cells in equine osteoarthritis
Frontiers in Veterinary Science
DOI: 10.3389/fvets.2022.1057667
Immunomodulatory potential of mesenchymal stromal cell-derived extracellular vesicles in chondrocyte inflammation
Frontiers in Immunology
DOI: 10.3389/fimmu.2023.1198198
Wharton's jelly mesenchymal stem cell-derived small extracellular vesicles as natural nanoparticles to attenuate cartilage injury via microRNA regulation
International Journal of Pharmaceutics
DOI: 10.1016/j.ijpharm.2022.121952
Enhanced cartilage regeneration by icariin and mesenchymal stem cell-derived extracellular vesicles combined in alginate-hyaluronic acid hydrogel
Nanomedicine: Nanotechnology, Biology, and Medicine
DOI: 10.1016/j.nano.2023.102723
Role of peroxiredoxin 6 in the chondroprotective effects of microvesicles from human adipose tissue-derived mesenchymal stem cells
Journal of Orthopaedic Translation
DOI: 10.1016/j.jot.2021.08.003
CD10-Bound Human Mesenchymal Stem/Stromal Cell-Derived Small Extracellular Vesicles Possess Immunomodulatory Cargo and Maintain Cartilage Homeostasis under Inflammatory Conditions
Cells
DOI: 10.3390/cells12141824
Mesenchymal stem cell-derived exosomes and micrornas in cartilage regeneration: Biogenesis, efficacy, mirna enrichment and delivery
Pharmaceuticals
DOI: 10.3390/ph14111093
Development and Application of Mesenchymal Stem Cell-derived Exosomes in Cartilage Tissue Repair
Journal of Military Medicine
DOI: 10.30491/JMM.24.5.1319
Canine mesenchymal cell lyosecretome production and safety evaluation after allogenic intraarticular injection in osteoarthritic dogs
Animals
DOI: 10.3390/ani11113271
Secreted Factors and Extracellular Vesicles Account for the Immunomodulatory and Tissue Regenerative Properties of Bone-Marrow-Derived Mesenchymal Stromal Cells for Osteoarthritis
Cells
DOI: 10.3390/cells11213501
Umbilical mesenchymal stem cell-derived extracellular vesicles as enzyme delivery vehicle to treat Morquio A fibroblasts
Stem Cell Research and Therapy
DOI: 10.1186/s13287-021-02355-0
https://www.scopus.com/inward/record.uri?eid=2-s2.0-85105488744&doi=10.1186%2fs13287-021-02355-0&partnerID=40&md5=982ec4991b2eb29d9551ecc28f4f1a6c
Apoptotic extracellular vesicles restore homeostasis of the articular microenvironment for the treatment of rheumatoid arthritis
Bioactive Materials
DOI: 10.1016/j.bioactmat.2023.11.019
Joint Tissue Protective and Immune-Modulating miRNA Landscape of Mesenchymal Stromal Cell-Derived Extracellular Vesicles under Different Osteoarthritis-Mimicking Conditions
Pharmaceutics
DOI: 10.3390/pharmaceutics14071400
Higher ratios of chondrocyte to mesenchymal stem cells elevate the therapeutic effects of extracellular vesicles harvested from chondrocyte/mesenchymal stem cell co-culture on osteoarthritis in a rat model
Cell and Tissue Research
DOI: 10.1007/s00441-023-03819-w
Small extracellular vesicles derived from human adipose-derived mesenchymal stromal cells cultured in a new chemically-defined contaminate-free media exhibit enhanced biological and therapeutic effects on human chondrocytes in vitro and in a mouse osteoarthritis model
Journal of Extracellular Vesicles
DOI: 10.1002/jev2.12337
A novel extracellular vesicles production system harnessing matrix homeostasis and macrophage reprogramming mitigates osteoarthritis
Journal of Nanobiotechnology
DOI: 10.1186/s12951-024-02324-8
Ultrasound-Driven Healing: Unleashing the Potential of Chondrocyte-Derived Extracellular Vesicles for Chondrogenesis in Adipose-Derived Stem Cells
Biomedicines
DOI: 10.3390/biomedicines11102836
Wharton's jelly MSC-derived extracellular vehicles—loaded hyaluronic acid-alginate adhesives for treatment of osteoarthritis
Journal of Materials Science and Technology
DOI: 10.1016/j.jmst.2022.09.061
Adipocyte-derived exosomes may promote breast cancer progression in type 2 diabetes
Science Signaling
DOI: 10.1126/SCISIGNAL.ABJ2807
Combining Piezoelectric Stimulation and Extracellular Vesicles for Cartilage Regeneration
Journal of Tissue Engineering and Regenerative Medicine
DOI: 10.1155/2023/5539194
Hypoxia-Preconditioned Extracellular Vesicles from Mesenchymal Stem Cells Improve Cartilage Repair in Osteoarthritis
Membranes
DOI: 10.3390/membranes12020225
Synovial mesenchymal stem cell-derived extracellular vesicles containing microRN555A-26a-5p ameliorate cartilage damage of osteoarthritis
Journal of Gene Medicine
DOI: 10.1002/jgm.3379
Extracellular vesicles from equine mesenchymal stem cells decrease inflammation markers in chondrocytes in vitro
Equine Veterinary Journal
DOI: 10.1111/evj.13537
Synovial mesenchymal stem cell-derived extracellular vesicles alleviate chondrocyte damage during osteoarthritis through microRNA-130b-3p-mediated inhibition of the LRP12/AKT/β-catenin axis
Immunopharmacology and Immunotoxicology
DOI: 10.1080/08923973.2022.2038192
Bibliometric analysis of research trends in stem cell therapy for knee osteoarthritis over the period 2001–2021
Frontiers in Cell and Developmental Biology
DOI: 10.3389/fcell.2022.996273
MSC-EV therapy for bone/cartilage diseases
Bone Reports
DOI: 10.1016/j.bonr.2022.101636
Intra-articular injection of platelet lysate-derived extracellular vesicles recovers from knee osteoarthritis in an in vivo rat model
Journal of Orthopaedic Translation
DOI: 10.1016/j.jot.2023.10.005
Production of Mesenchymal Progenitor Cell-Derived Extracellular Vesicles in Suspension Bioreactors for Use in Articular Cartilage Repair
Stem Cells Translational Medicine
DOI: 10.1093/stcltm/szab008
Reversing the surface charge of MSC-derived small extracellular vesicles by εPL-PEG-DSPE for enhanced osteoarthritis treatment
Journal of Extracellular Vesicles
DOI: 10.1002/jev2.12160
Curcumin primed ADMSCs derived small extracellular vesicle exert enhanced protective effects on osteoarthritis by inhibiting oxidative stress and chondrocyte apoptosis
Journal of Nanobiotechnology
DOI: 10.1186/s12951-022-01339-3
Therapy free of cells vs human mesenchymal stem cells from umbilical cord stroma to treat the inflammation in OA
Cellular and Molecular Life Sciences
DOI: 10.1007/s00018-022-04580-z
Cartilaginous Extracellular Matrix Enriched with Human Gingival Mesenchymal Stem Cells Derived “Matrix Bound Extracellular Vesicles” Enabled Functional Reconstruction of Tracheal Defect
Advanced Science
DOI: 10.1002/advs.202102735
Mesenchymal stem/stromal cells-derived extracellular vesicles as a potentially more beneficial therapeutic strategy than MSC-based treatment in a mild metabolic osteoarthritis model
Stem Cell Research and Therapy
DOI: 10.1186/s13287-023-03368-7
Bone marrow mesenchymal stem cell‑derived exosomes: A novel therapeutic agent for tendon‑bone healing (Review)
International Journal of Molecular Medicine
DOI: 10.3892/ijmm.2023.5324
Cytokine-primed umbilical cord mesenchymal stem cells enhanced therapeutic effects of extracellular vesicles on osteoarthritic chondrocytes
Frontiers in Immunology
DOI: 10.3389/fimmu.2022.1041592
Cartilage tissue engineering by co-transplantation of chondrocyte extracellular vesicles and mesenchymal stem cells, entrapped in chitosan-hyaluronic acid hydrogel
Biomedical Materials (Bristol)
DOI: 10.1088/1748-605X/ac0cbf
Extracellular vesicles from synovial fluid-derived mesenchymal stem cells confer chondroprotective effects on in vitro and in vivo osteoarthritic chondrocytes
Journal of Cartilage and Joint Preservation
DOI: 10.1016/j.jcjp.2023.100146
Molecular Characterization of Secreted Factors and Extracellular Vesicles-Embedded miRNAs from Bone Marrow-Derived Mesenchymal Stromal Cells in Presence of Synovial Fluid from Osteoarthritis Patients
Biology
DOI: 10.3390/biology11111632
Mesenchymal Stem Cell–Derived Exosomes: A Potential Therapeutic Avenue in Knee Osteoarthritis
Cartilage
DOI: 10.1177/1947603520962567
Human Umbilical Cord Mesenchymal Stem Cell-Derived Extracellular Vesicles Carrying MicroRNA-181c-5p Promote BMP2-Induced Repair of Cartilage Injury through Inhibition of SMAD7 Expression
Stem Cells International
DOI: 10.1155/2022/1157498
Small extracellular vesicles in combination with sleep-related circRNA3503: A targeted therapeutic agent with injectable thermosensitive hydrogel to prevent osteoarthritis
Bioactive Materials
DOI: 10.1016/j.bioactmat.2021.04.031
Lineage-specific multifunctional double-layer scaffold accelerates the integrated regeneration of cartilage and subchondral bone
Materials Today Bio
DOI: 10.1016/j.mtbio.2023.100800
Extracellular vesicles derived from mesenchymal stem cells mediate extracellular matrix remodeling in osteoarthritis through the transport of microRNA-29a
World Journal of Stem Cells
DOI: 10.4252/wjsc.v16.i2.191
Cell and cell-free therapies to counteract human premature and physiological aging: Mscs come to light
Journal of Personalized Medicine
DOI: 10.3390/jpm11101043
Enhancing Extracellular Vesicles for therapeutic treatment of arthritic joints
Free Radical Biology and Medicine
DOI: 10.1016/j.freeradbiomed.2021.08.235
Extracellular vesicles derived from starving BMSCs enhance survival of chondrocyte aggregates in grafts by attenuating chondrocyte apoptosis and enabling stable cartilage regeneration for craniofacial reconstruction
Acta Biomaterialia
DOI: 10.1016/j.actbio.2021.12.011
Chitosan oligosaccharides packaged into rat adipose mesenchymal stem cells-derived extracellular vesicles facilitating cartilage injury repair and alleviating osteoarthritis
Journal of Nanobiotechnology
DOI: 10.1186/s12951-021-01086-x
MiR-3960 from Mesenchymal Stem Cell-Derived Extracellular Vesicles Inactivates SDC1/Wnt/ β -Catenin Axis to Relieve Chondrocyte Injury in Osteoarthritis by Targeting PHLDA2
Stem Cells International
DOI: 10.1155/2022/9455152
LncRNA Malat-1 From MSCs-Derived Extracellular Vesicles Suppresses Inflammation and Cartilage Degradation in Osteoarthritis
Frontiers in Bioengineering and Biotechnology
DOI: 10.3389/fbioe.2021.772002
Bone marrow mesenchymal stem cell-derived extracellular vesicles repair articular cartilage injury via the p38-MAPK pathway
Minerva Biotechnology and Biomolecular Research
DOI: 10.23736/S2724-542X.21.02807-8
Adipose‐derived mesenchymal stromal cells treated with interleukin 1 beta produced chondro‐protective vesicles able to fast penetrate in cartilage
Cells
DOI: 10.3390/cells10051180
Cell-free exosome-laden scaffolds for tissue repair
Nanoscale
DOI: 10.1039/d1nr01314a
Extracellular vesicles derived from human umbilical cord mesenchymal stem cells alleviate osteoarthritis of the knee in mice model by interacting with METTL3 to reduce m6A of NLRP3 in macrophage
Stem Cell Research and Therapy
DOI: 10.1186/s13287-022-03005-9
Secretive derived from hypoxia preconditioned mesenchymal stem cells promote cartilage regeneration and mitigate joint inflammation via extracellular vesicles
Bioactive Materials
DOI: 10.1016/j.bioactmat.2023.03.017
Tissue-Protective and Anti-Inflammatory Landmark of PRP-Treated Mesenchymal Stromal Cells Secretome for Osteoarthritis
International Journal of Molecular Sciences
DOI: 10.3390/ijms232415908
Stem cell-derived small extracellular vesicles containing miR-27b-3p attenuated osteoarthritis through inhibition of leukaemia inhibitory factor
Fundamental Research
DOI: 10.1016/j.fmre.2023.02.005
Extracellular Vesicle-Mediated miR-150-3p Delivery in Joint Homeostasis: A Potential Treatment for Osteoarthritis?
Cells
DOI: 10.3390/cells11172766
Comparative effect of platelet- and mesenchymal stromal cell-derived extracellular vesicles on human cartilage explants using an ex vivo inflammatory osteoarthritis model
Bone and Joint Research
DOI: 10.1302/2046-3758.1210.BJR-2023-0109.R1
Mesenchymal stem cells: Current concepts in the management of inflammation in osteoarthritis
Biomedicines
DOI: 10.3390/biomedicines9070785
Culture of Hoffa fat pad mesenchymal stem/stromal cells on microcarrier suspension in vertical wheel bioreactor for extracellular vesicle production
Stem Cell Research and Therapy
DOI: 10.1186/s13287-024-03681-9
Extracellular vesicles from bone marrow mesenchymal stem cells alleviate osteoporosis in mice through USP7-mediated YAP1 protein stability and the Wnt/β-catenin pathway
Biochemical Pharmacology
DOI: 10.1016/j.bcp.2023.115829
Bone Marrow MSC Secretome Increases Equine Articular Chondrocyte Collagen Accumulation and Their Migratory Capacities
International Journal of Molecular Sciences
DOI: 10.3390/ijms23105795
Anti-inflammatory and immunomodulatory effects of the extracellular vesicles derived from human umbilical cord mesenchymal stem cells on osteoarthritis via M2 macrophages
Journal of Nanobiotechnology
DOI: 10.1186/s12951-021-01236-1
Role of extracellular vesicles from adipose tissue- and bone marrow-mesenchymal stromal cells in endothelial proliferation and chondrogenesis
Stem Cells Translational Medicine
DOI: 10.1002/sctm.21-0107
Mesenchymal Stem Cell Secreted-Extracellular Vesicles are Involved in Chondrocyte Production and Reduce Adipogenesis during Stem Cell Differentiation
Tissue Engineering and Regenerative Medicine
DOI: 10.1007/s13770-022-00490-0
Chondrogenic differentiation induced by extracellular vesicles bound to a nanofibrous substrate
npj Regenerative Medicine
DOI: 10.1038/s41536-021-00190-8
Injectable hydrogels for sustained delivery of extracellular vesicles in cartilage regeneration
Journal of Controlled Release
DOI: 10.1016/j.jconrel.2023.01.060
Cartilage protective and immunomodulatory features of osteoarthritis synovial fluid-treated adipose-derived mesenchymal stem cells secreted factors and extracellular vesicles-embedded mirnas
Cells
DOI: 10.3390/cells10051072
Extracellular vesicles derived from LPS-preconditioned human synovial mesenchymal stem cells inhibit extracellular matrix degradation and prevent osteoarthritis of the knee in a mouse model
Stem Cell Research and Therapy
DOI: 10.1186/s13287-021-02507-2
Inflammatory priming enhances mesenchymal stromal cell secretome potential as a clinical product for regenerative medicine approaches through secreted factors and EV-miRNAs: The example of joint disease
Stem Cell Research and Therapy
DOI: 10.1186/s13287-020-01677-9
Characterization and miRNA Profiling of Extracellular Vesicles from Human Osteoarthritic Subchondral Bone Multipotential Stromal Cells (MSCs)
Stem Cells International
DOI: 10.1155/2021/7232773
MicroRNA-21 from bone marrow mesenchymal stem cell-derived extracellular vesicles targets TET1 to suppress KLF4 and alleviate rheumatoid arthritis
Therapeutic Advances in Chronic Disease
DOI: 10.1177/20406223211007369
Mesenchymal stem cell-derived exosomes promote fracture healing in a mouse model
Stem Cells Translational Medicine
DOI: 10.5966/sctm.2015-0285
The effect of mesenchymal stem cell derived microvesicles in repair of femoral chondral defects in dogs
Journal of Musculoskeletal Research
DOI: 10.1142/S0218957718500069
Harnessing extracellular vesicles to direct endochondral repair of large bone defects
Bone and Joint Research
DOI: 10.1302/2046-3758.74.BJR-2018-0006
Mesenchymal stem cells derived exosomes and microparticles protect cartilage and bone from degradation in osteoarthritis
Scientific Reports
DOI: 10.1038/s41598-017-15376-8
Innovative visualization and quantification of extracellular vesicles interaction with and incorporation in target cells in 3d microenvironments
Cells
DOI: 10.3390/cells9051180
Secreted factors and ev-mirnas orchestrate the healing capacity of adipose mesenchymal stem cells for the treatment of knee osteoarthritis
International Journal of Molecular Sciences
DOI: 10.3390/ijms21051582
Insights into inflammatory priming of adipose-derived mesenchymal stem cells: Validation of extracellular vesicles-embedded miRNA reference genes as a crucial step for donor selection
Cells
DOI: 10.3390/cells8040369
The secretome derived from mesenchymal stromal cells cultured in a xeno-free medium promotes human cartilage recovery in vitro
Frontiers in Bioengineering and Biotechnology
DOI: 10.3389/fbioe.2020.00090
Comparison of Curative Effect of Human Umbilical Cord-Derived Mesenchymal Stem Cells and Their Small Extracellular Vesicles in Treating Osteoarthritis
International Journal of Nanomedicine
DOI: 10.2147/IJN.S336062
Extracellular vesicles derived from the mid-to-late stage of osteoblast differentiation markedly enhance osteogenesis in vitro and in vivo
Biochemical and Biophysical Research Communications
DOI: 10.1016/j.bbrc.2019.04.029
Exosomes derived from human embryonic mesenchymal stem cells promote osteochondral regeneration
Osteoarthritis and Cartilage
DOI: 10.1016/j.joca.2016.06.022
The tissue origin effect of extracellular vesicles on cartilage and bone regeneration
Acta Biomaterialia
DOI: 10.1016/j.actbio.2021.02.039
TGFBI secreted by mesenchymal stromal cells ameliorates osteoarthritis and is detected in extracellular vesicles
Biomaterials
DOI: 10.1016/j.biomaterials.2019.119544
Comparison of miRNA cargo in human adipose-tissue vs. amniotic-membrane derived mesenchymal stromal cells extracellular vesicles for osteoarthritis treatment
Extracellular Vesicles and Circulating Nucleic Acids
DOI: 10.20517/evcna.2021.11
hBMSC-Derived Extracellular Vesicles Attenuate IL-1β-Induced Catabolic Effects on OA-Chondrocytes by Regulating Pro-inflammatory Signaling Pathways
Frontiers in Bioengineering and Biotechnology
DOI: 10.3389/fbioe.2020.603598
Mesenchymal stromal/stem cell-derived extracellular vesicles promote human cartilage regeneration in vitro
Theranostics
DOI: 10.7150/thno.20746
miR-103a-3p and miR-22-5p Are Reliable Reference Genes in Extracellular Vesicles From Cartilage, Adipose Tissue, and Bone Marrow Cells
Frontiers in Bioengineering and Biotechnology
DOI: 10.3389/fbioe.2021.632440
Paracrine effects of TLR4-polarised mesenchymal stromal cells are mediated by extracellular vesicles
Journal of Translational Medicine
DOI: 10.1186/s12967-016-0794-z
Mesenchymal stem cell-derived extracellular vesicles: Regenerative potential and challenges
Biology
DOI: 10.3390/biology10030172
Synovial Mesenchymal Stem Cell-Derived EV-Packaged miR-31 Downregulates Histone Demethylase KDM2A to Prevent Knee Osteoarthritis
Molecular Therapy Nucleic Acids
DOI: 10.1016/j.omtn.2020.09.014
Small extracellular vesicles from human adipose-derived stem cells attenuate cartilage degeneration
Journal of Extracellular Vesicles
DOI: 10.1080/20013078.2020.1735249
Novel insights into MSC-EVs therapy for immune diseases
Biomarker Research
DOI: 10.1186/s40364-019-0156-0
Intra-articular delivery of extracellular vesicles secreted by chondrogenic progenitor cells from MRL/MpJ superhealer mice enhances articular cartilage repair in a mouse injury model
Stem Cell Research and Therapy
DOI: 10.1186/s13287-020-01594-x
Extracellular vesicles mediate improved functional outcomes in engineered cartilage produced from MSC/chondrocyte cocultures
Proceedings of the National Academy of Sciences of the United States of America
DOI: 10.1073/pnas.1815447116
Microvesicles from Human Adipose Tissue-Derived Mesenchymal Stem Cells as a New Protective Strategy in Osteoarthritic Chondrocytes
Cellular Physiology and Biochemistry
DOI: 10.1159/000489739
Extracellular vesicles and their potential significance in the pathogenesis and treatment of osteoarthritis
Pharmaceuticals
DOI: 10.3390/ph14040315
Hypoxic pretreatment of small extracellular vesicles mediates cartilage repair in osteoarthritis by delivering miR-216a-5p
Acta Biomaterialia
DOI: 10.1016/j.actbio.2020.12.034
Hypoxic ADSCs-derived EVs promote the proliferation and chondrogenic differentiation of cartilage stem/progenitor cells
Adipocyte
DOI: 10.1080/21623945.2021.1945210
Articular chondrocyte-derived extracellular vesicles promote cartilage differentiation of human umbilical cord mesenchymal stem cells by activation of autophagy
Journal of nanobiotechnology
DOI: 10.1186/s12951-020-00708-0
In vitro study of extracellular vesicles migration in cartilage-derived osteoarthritis samples using real-time quantitative multimodal nonlinear optics imaging
Pharmaceutics
DOI: 10.3390/pharmaceutics12080734
Bone marrow mesenchymal stem cells-derived extracellular vesicles promote proliferation, invasion and migration of osteosarcoma cells via the lncrna malatl/mir-l43/nrsn2/wnt/p-catenin axis
OncoTargets and Therapy
DOI: 10.2147/OTT.S283459
BMSC-Derived Small Extracellular Vesicles Induce Cartilage Reconstruction of Temporomandibular Joint Osteoarthritis via Autotaxin–YAP Signaling Axis
Frontiers in Cell and Developmental Biology
DOI: 10.3389/fcell.2021.656153
Mesenchymal stem cell-derived small extracellular vesicles in the treatment of human diseases: Progress and prospect
World Journal of Stem Cells
DOI: 10.4252/wjsc.v13.i1.49
Extracellular vesicles from adipose-derived mesenchymal stem cells downregulate senescence features in osteoarthritic osteoblasts
Oxidative Medicine and Cellular Longevity
DOI: 10.1155/2017/7197598
miR-23a-3p-abundant small extracellular vesicles released from Gelma/nanoclay hydrogel for cartilage regeneration
Journal of Extracellular Vesicles
DOI: 10.1080/20013078.2020.1778883
miR-381-abundant small extracellular vesicles derived from kartogenin-preconditioned mesenchymal stem cells promote chondrogenesis of MSCs by targeting TAOK1
Biomaterials
DOI: 10.1016/j.biomaterials.2019.119682
Higher Chondrogenic Potential of Extracellular Vesicles Derived from Mesenchymal Stem Cells Compared to Chondrocytes-EVs in Vitro
BioMed Research International
DOI: 10.1155/2021/9011548
Extracellular vesicles in the synovial joint: Is there a role in the pathophysiology of osteoarthritis?
Malaysian Orthopaedic Journal
DOI: 10.5704/MOJ.1903.012
Adipose mesenchymal stem cell-derived antioxidative extracellular vesicles exhibit anti-oxidative stress and immunomodulatory effects under PM2.5 exposure
Toxicology
DOI: 10.1016/j.tox.2020.152627

## Sheet: Duplicates
Title
A Bibliometric Analysis of Exosomes Therapy in the Treatment of Osteoarthritis from 2012 to 2022
A novel extracellular vesicles production system harnessing matrix homeostasis and macrophage reprogramming mitigates osteoarthritis
A roadmap from research to clinical testing of mesenchymal stromal cell exosomes in the treatment of psoriasis
Activin A Suppresses Osteoblast Mineralization Capacity by Altering Extracellular Matrix (ECM) Composition and Impairing Matrix Vesicle (MV) Production
Addition of High Molecular Weight Hyaluronic Acid to Fibroblast-Like Stromal Cells Modulates Endogenous Hyaluronic Acid Metabolism and Enhances Proteolytic Processing and Secretion of Versican
Adipocyte-derived exosomes may promote breast cancer progression in type 2 diabetes
Adipose mesenchymal stem cell-derived antioxidative extracellular vesicles exhibit anti-oxidative stress and immunomodulatory effects under PM2.5 exposure
Adipose-Derived Mesenchymal Stromal Cells Treated with Interleukin 1 Beta Produced Chondro-Protective Vesicles Able to Fast Penetrate in Cartilage
Adipose‐derived mesenchymal stromal cells treated with interleukin 1 beta produced chondro‐protective vesicles able to fast penetrate in cartilage
Age-related alterations and senescence of mesenchymal stromal cells: Implications for regenerative treatments of bones and joints
Age-related alterations and senescence of mesenchymal stromal cells: Implications for regenerative treatments of bones and joints
Amniotic membrane-mesenchymal stromal cells secreted factors and extracellular vesicle-miRNAs: Anti-inflammatory and regenerative features for musculoskeletal tissues
Annexin-enriched osteoblast-derived vesicles act as an extracellular site of mineral nucleation within developing stem cell cultures
Anti-inflammatory and immunomodulatory effects of the extracellular vesicles derived from human umbilical cord mesenchymal stem cells on osteoarthritis via M2 macrophages
Apoptotic extracellular vesicles derived from hypoxia-preconditioned mesenchymal stem cells within a modified gelatine hydrogel promote osteochondral regeneration by enhancing stem cell activity and regulating immunity
Apoptotic extracellular vesicles derived from hypoxia-preconditioned mesenchymal stem cells within a modified gelatine hydrogel promote osteochondral regeneration by enhancing stem cell activity and regulating immunity
Apoptotic extracellular vesicles restore homeostasis of the articular microenvironment for the treatment of rheumatoid arthritis
Application of Primed Mesenchymal Stromal Cells in Hematopoietic Stem Cell Transplantation: Current Status and Future Prospects
Articular chondrocyte-derived extracellular vesicles promote cartilage differentiation of human umbilical cord mesenchymal stem cells by activation of autophagy
Articular chondrocyte-derived extracellular vesicles promote cartilage differentiation of human umbilical cord mesenchymal stem cells by activation of autophagy
Autophagy Is Involved in Mesenchymal Stem Cell Death in Coculture with Chondrocytes
Bibliometric analysis of research trends in stem cell therapy for knee osteoarthritis over the period 2001-2021
Bibliometric analysis of research trends in stem cell therapy for knee osteoarthritis over the period 2001–2021
BMSC-Derived Small Extracellular Vesicles Induce Cartilage Reconstruction of Temporomandibular Joint Osteoarthritis via Autotaxin-YAP Signaling Axis
BMSC-Derived Small Extracellular Vesicles Induce Cartilage Reconstruction of Temporomandibular Joint Osteoarthritis via Autotaxin–YAP Signaling Axis
Bone marrow mesenchymal stem cell‑derived exosomes: A novel therapeutic agent for tendon‑bone healing (Review)
Bone marrow mesenchymal stem cell-derived extracellular vesicles repair articular cartilage injury via the p38-MAPK pathway
Bone marrow mesenchymal stem cell-derived extracellular vesicles repair articular cartilage injury via the p38-MAPK pathway
Bone Marrow Mesenchymal Stem Cells-Derived Extracellular Vesicles Promote Proliferation, Invasion and Migration of Osteosarcoma Cells via the lncRNA MALAT1/miR-143/NRSN2/Wnt/β-Catenin Axis
Bone marrow mesenchymal stem cells-derived extracellular vesicles promote proliferation, invasion and migration of osteosarcoma cells via the lncrna malatl/mir-l43/nrsn2/wnt/p-catenin axis
Bone Marrow MSC Secretome Increases Equine Articular Chondrocyte Collagen Accumulation and Their Migratory Capacities
Bone Marrow MSC Secretome Increases Equine Articular Chondrocyte Collagen Accumulation and Their Migratory Capacities
Bone mesenchymal stem cell-derived exosomes involved co-delivery and synergism effect with icariin via mussel-inspired multifunctional hydrogel for cartilage protection
Bone Mesenchymal Stem Cell-Derived Extracellular Vesicles Containing Long Noncoding RNA NEAT1 Relieve Osteoarthritis
Bone Mesenchymal Stem Cell-Derived Extracellular Vesicles Containing Long Noncoding RNA NEAT1 Relieve Osteoarthritis
Boosting the therapeutic potential of cell secretome against osteoarthritis: Comparison of cytokine-based priming strategies
Boosting the therapeutic potential of cell secretome against osteoarthritis: Comparison of cytokine-based priming strategies
Buoyancy-Driven Gradients for Biomaterial Fabrication and Tissue Engineering
Canine mesenchymal cell lyosecretome production and safety evaluation after allogenic intraarticular injection in osteoarthritic dogs
Cartilage protective and immunomodulatory features of osteoarthritis synovial fluid-treated adipose-derived mesenchymal stem cells secreted factors and extracellular vesicles-embedded mirnas
Cartilage Protective and Immunomodulatory Features of Osteoarthritis Synovial Fluid-Treated Adipose-Derived Mesenchymal Stem Cells Secreted Factors and Extracellular Vesicles-Embedded miRNAs
Cartilage Repair by Mesenchymal Stem Cell-Derived Exosomes: Preclinical and Clinical Trial Update and Perspectives
Cartilage tissue engineering by co-transplantation of chondrocyte extracellular vesicles and mesenchymal stem cells, entrapped in chitosan-hyaluronic acid hydrogel
Cartilage tissue engineering by co-transplantation of chondrocyte extracellular vesicles and mesenchymal stem cells, entrapped in chitosan-hyaluronic acid hydrogel
Cartilaginous Extracellular Matrix Enriched with Human Gingival Mesenchymal Stem Cells Derived “Matrix Bound Extracellular Vesicles” Enabled Functional Reconstruction of Tracheal Defect
CD10-Bound Human Mesenchymal Stem/Stromal Cell-Derived Small Extracellular Vesicles Possess Immunomodulatory Cargo and Maintain Cartilage Homeostasis under Inflammatory Conditions
CD10-Bound Human Mesenchymal Stem/Stromal Cell-Derived Small Extracellular Vesicles Possess Immunomodulatory Cargo and Maintain Cartilage Homeostasis under Inflammatory Conditions
Cell and cell-free therapies to counteract human premature and physiological aging: Mscs come to light
Cell-free exosome-laden scaffolds for tissue repair
CELLULAR INTERACTIONS DURING CARTILAGE AND BONE-DEVELOPMENT
Characterization and Chondroprotective Effects of Extracellular Vesicles From Plasma- and Serum-Based Autologous Blood-Derived Products for Osteoarthritis Therapy
Characterization and miRNA Profiling of Extracellular Vesicles from Human Osteoarthritic Subchondral Bone Multipotential Stromal Cells (MSCs)
Characterization and miRNA Profiling of Extracellular Vesicles from Human Osteoarthritic Subchondral Bone Multipotential Stromal Cells (MSCs)
CHARACTERIZATION OF CHICKEN SYNDECAN-3 AS A HEPARAN-SULFATE PROTEOGLYCAN AND ITS EXPRESSION DURING EMBRYOGENESIS
Characterization of Microfragmented Adipose Tissue Architecture, Mesenchymal Stromal Cell Content and Release of Paracrine Mediators
Characterization of Microfragmented Adipose Tissue Architecture, Mesenchymal Stromal Cell Content and Release of Paracrine Mediators
Chitosan oligosaccharides packaged into rat adipose mesenchymal stem cells-derived extracellular vesicles facilitating cartilage injury repair and alleviating osteoarthritis
Chitosan oligosaccharides packaged into rat adipose mesenchymal stem cells-derived extracellular vesicles facilitating cartilage injury repair and alleviating osteoarthritis
Chondrogenic differentiation induced by extracellular vesicles bound to a nanofibrous substrate
Chondrogenic primed extracellular vesicles activate miR-455/SOX11/FOXO axis for cartilage regeneration and osteoarthritis treatment
Co-aggregation of MSC/chondrocyte in a dynamic 3D culture elevates the therapeutic effect of secreted extracellular vesicles on osteoarthritis in a rat model
COLLAGEN TYPE X IS ESSENTIAL FOR SUCCESSFUL MESENCHYMAL STEM CELL-MEDIATED CARTILAGE FORMATION AND SUBSEQUENT ENDOCHONDRAL OSSIFICATION
Combinatorial Effect of Mesenchymal Stem Cells and Extracellular Vesicles in a Hydrogel on Cartilage Regeneration
Combining Piezoelectric Stimulation and Extracellular Vesicles for Cartilage Regeneration
Comparative Analysis of Co-Cultured Amniotic Cell-Conditioned Media with Cell-Free Amniotic Fluid Reveals Differential Effects on Epithelial-Mesenchymal Transition and Myofibroblast Activation
Comparative effect of platelet- and mesenchymal stromal cell- derived extracellular vesicles on human cartilage explants using an ex vivo inflammatory osteoarthritis model
Comparative effect of platelet- and mesenchymal stromal cell-derived extracellular vesicles on human cartilage explants using an ex vivo inflammatory osteoarthritis model
Comparison of Curative Effect of Human Umbilical Cord-Derived Mesenchymal Stem Cells and Their Small Extracellular Vesicles in Treating Osteoarthritis
Comparison of Curative Effect of Human Umbilical Cord-Derived Mesenchymal Stem Cells and Their Small Extracellular Vesicles in Treating Osteoarthritis
Comparison of miRNA cargo in human adipose-tissue vs. amniotic-membrane derived mesenchymal stromal cells extracellular vesicles for osteoarthritis treatment
Comparison of the ability of exosomes and ectosomes derived from adipose-derived stromal cells to promote cartilage regeneration in a rat osteochondral defect model
Comparison of the ability of exosomes and ectosomes derived from adipose-derived stromal cells to promote cartilage regeneration in a rat osteochondral defect model
Comparison of two ASC-derived therapeutics in an in vitro OA model: secretome versus extracellular vesicles
Comparison studies identify mesenchymal stromal cells with potent regenerative activity in osteoarthritis treatment
Controlled release of MSC-derived small extracellular vesicles by an injectable Diels-Alder crosslinked hyaluronic acid/PEG hydrogel for osteoarthritis improvement
Culture of Hoffa fat pad mesenchymal stem/stromal cells on microcarrier suspension in vertical wheel bioreactor for extracellular vesicle production
Culture of Hoffa fat pad mesenchymal stem/stromal cells on microcarrier suspension in vertical wheel bioreactor for extracellular vesicle production
Curcumin primed ADMSCs derived small extracellular vesicle exert enhanced protective effects on osteoarthritis by inhibiting oxidative stress and chondrocyte apoptosis
Curcumin-primed human BMSC-derived extracellular vesicles reverse IL-1β-induced catabolic responses of OA chondrocytes by upregulating miR-126-3p
Current knowledge and future perspectives on exosomes in the field of regenerative medicine: a bibliometric analysis
Cytokine-primed umbilical cord mesenchymal stem cells enhanced therapeutic effects of extracellular vesicles on osteoarthritic chondrocytes
Discrimination between cells of murine and human origin in xenotransplants by species specific genomic in situ hybridization
Dual-engineered cartilage-targeting extracellular vesicles derived from mesenchymal stem cells enhance osteoarthritis treatment via miR-223/NLRP3/pyroptosis axis: Toward a precision therapy
Dynamic expression of TSC-22 at sites of epithelial-mesenchymal interactions during mouse development
EARLY TREATMENT WITH A SINGLE DOSE OF MESENCHYMAL STEM CELL DERIVED EXTRACELLULAR VESICLES MODULATES THE BRAIN TRANSCRIPTOME TO CREATE NEUROPROTECTIVE CHANGES IN A PORCINE MODEL OF TRAUMATIC BRAIN INJURY AND HEMORRHAGIC SHOCK
Effect of Solanum lycopersicum and Citrus limon-Derived Exosome-Like Vesicles on Chondrogenic Differentiation of Adipose-Derived Stem Cells
Effects of hydroxyapatite-coated porous titanium scaffolds functionalized by exosomes on the regeneration and repair of irregular bone
Endothelial cell microparticles act as centers of matrix metalloproteinsase-2 (MMP-2) activation and vascular matrix remodeling
Engineered adipose-derived stem cells with IGF-1-modified mRNA ameliorates osteoarthritis development
Engineered hsa-miR-455-3p-Abundant Extracellular Vesicles Derived from 3D-Cultured Adipose Mesenchymal Stem Cells for Tissue-Engineering Hyaline Cartilage Regeneration
Enhanced cartilage regeneration by icariin and mesenchymal stem cell-derived extracellular vesicles combined in alginate-hyaluronic acid hydrogel
Enhanced cartilage regeneration by icariin and mesenchymal stem cell-derived extracellular vesicles combined in alginate-hyaluronic acid hydrogel
Enhancement of acellular cartilage matrix scaffold by Wharton's jelly mesenchymal stem cell-derived exosomes to promote osteochondral regeneration
Enhancing Extracellular Vesicles for therapeutic treatment of arthritic joints
Enhancing extracellular vesicles for therapeutic treatment of arthritic joints
Equine Mesenchymal Stem/Stromal Cells Freeze-Dried Secretome (Lyosecretome) for the Treatment of Musculoskeletal Diseases: Production Process Validation and Batch Release Test for Clinical Use
Evaluation of novel biomaterials for cartilage regeneration based on gelatin methacryloyl interpenetrated with extractive chondroitin sulfate or unsulfated biotechnological chondroitin
Exocytotic process as a novel model for mineralization by osteoblasts In vitro and In vivo determined by electron microscopic analysis
Exosome-based strategy for degenerative disease in orthopedics: Recent progress and perspectives
Exosome-mediated Bidirectional Signaling between Mesenchymal Stem Cells and Chondrocytes for Enhanced Chondrogenesis
Exosome-mediated delivery of kartogenin for chondrogenesis of synovial fluid-derived mesenchymal stem cells and cartilage regeneration
Exosomes derived from human embryonic mesenchymal stem cells promote osteochondral regeneration
Exosomes derived from human embryonic mesenchymal stem cells promote osteochondral regeneration
Exosomes derived from platelet-rich plasma administration in site mediate cartilage protection in subtalar osteoarthritis
Exosomes in the Pathogenesis, Progression, and Treatment of Osteoarthritis
Exosomes: A Tool for Bone Tissue Engineering
Extracellular Vesicle-Mediated miR-150-3p Delivery in Joint Homeostasis: A Potential Treatment for Osteoarthritis?
Extracellular vesicles - new tool for joint repair and regeneration
Extracellular vesicles and their potential significance in the pathogenesis and treatment of osteoarthritis
Extracellular Vesicles Derived from Auricular Chondrocytes Facilitate Cartilage Differentiation of Adipose-Derived Mesenchymal Stem Cells
Extracellular Vesicles Derived from Auricular Chondrocytes Facilitate Cartilage Differentiation of Adipose-Derived Mesenchymal Stem Cells
Extracellular vesicles derived from human umbilical cord mesenchymal stem cells alleviate osteoarthritis of the knee in mice model by interacting with METTL3 to reduce m6A of NLRP3 in macrophage
Extracellular vesicles derived from human umbilical cord mesenchymal stem cells alleviate osteoarthritis of the knee in mice model by interacting with METTL3 to reduce m6A of NLRP3 in macrophage
Extracellular vesicles derived from LPS-preconditioned human synovial mesenchymal stem cells inhibit extracellular matrix degradation and prevent osteoarthritis of the knee in a mouse model
Extracellular vesicles derived from LPS-preconditioned human synovial mesenchymal stem cells inhibit extracellular matrix degradation and prevent osteoarthritis of the knee in a mouse model
Extracellular vesicles derived from mesenchymal stem cells confer protection against intervertebral disc degeneration through a microRNA-217-dependent mechanism
Extracellular vesicles derived from mesenchymal stem cells mediate extracellular matrix remodeling in osteoarthritis through the transport of microRNA-29a
Extracellular vesicles derived from mesenchymal stem cells mediate extracellular matrix remodeling in osteoarthritis through the transport of microRNA-29a
Extracellular vesicles derived from starving BMSCs enhance survival of chondrocyte aggregates in grafts by attenuating chondrocyte apoptosis and enabling stable cartilage regeneration for craniofacial reconstruction
Extracellular vesicles derived from starving BMSCs enhance survival of chondrocyte aggregates in grafts by attenuating chondrocyte apoptosis and enabling stable cartilage regeneration for craniofacial reconstruction
Extracellular vesicles derived from the mid-to-late stage of osteoblast differentiation markedly enhance osteogenesis in vitro and in vivo
Extracellular vesicles enriched in connexin 43 promote a senescent phenotype in bone and synovial cells contributing to osteoarthritis progression
Extracellular vesicles enriched in connexin 43 promote a senescent phenotype in bone and synovial cells contributing to osteoarthritis progression
Extracellular vesicles from adipose-derived mesenchymal stem cells downregulate senescence features in osteoarthritic osteoblasts
Extracellular Vesicles from Adipose-Derived Mesenchymal Stem Cells Downregulate Senescence Features in Osteoarthritic Osteoblasts
Extracellular vesicles from bone marrow mesenchymal stem cells alleviate osteoporosis in mice through USP7-mediated YAP1 protein stability and the Wnt/β-catenin pathway
Extracellular vesicles from equine mesenchymal stem cells decrease inflammation markers in chondrocytes in vitro
Extracellular vesicles from equine mesenchymal stem cells decrease inflammation markers in chondrocytes in vitro
Extracellular vesicles from synovial fluid-derived mesenchymal stem cells confer chondroprotective effects on in vitro and in vivo osteoarthritic chondrocytes
Extracellular vesicles in the synovial joint: Is there a role in the pathophysiology of osteoarthritis?
Extracellular vesicles mediate improved functional outcomes in engineered cartilage produced from MSC/chondrocyte cocultures
Extracellular vesicles mediate improved functional outcomes in engineered cartilage produced from MSC/chondrocyte cocultures
Extracellular Vesicles Released From Articular Chondrocytes Play a Major Role in Cell-Cell Communication
Four sides to the story: A proteomic comparison of liquid-phase and matrix-bound extracellular vesicles in 2D and 3D cell cultures
Harnessing extracellular vesicles to direct endochondral repair of large bone defects
Harnessing extracellular vesicles to direct endochondral repair of large bone defects
hBMSC-Derived Extracellular Vesicles Attenuate IL-1β-Induced Catabolic Effects on OA-Chondrocytes by Regulating Pro-inflammatory Signaling Pathways
hBMSC-Derived Extracellular Vesicles Attenuate IL-1β-Induced Catabolic Effects on OA-Chondrocytes by Regulating Pro-inflammatory Signaling Pathways
High magnesium prevents matrix vesicle-mediated mineralization in human bone marrow-derived mesenchymal stem cells via mitochondrial pathway and autophagy
Higher Chondrogenic Potential of Extracellular Vesicles Derived from Mesenchymal Stem Cells Compared to Chondrocytes-EVs in Vitro
Higher Chondrogenic Potential of Extracellular Vesicles Derived from Mesenchymal Stem Cells Compared to Chondrocytes-EVs In Vitro
Higher ratios of chondrocyte to mesenchymal stem cells elevate the therapeutic effects of extracellular vesicles harvested from chondrocyte/mesenchymal stem cell co-culture on osteoarthritis in a rat model
Higher ratios of chondrocyte to mesenchymal stem cells elevate the therapeutic effects of extracellular vesicles harvested from chondrocyte/mesenchymal stem cell co-culture on osteoarthritis in a rat model
Highly biosafe biomimetic stem cell membrane-disguised nanovehicles for cartilage regeneration
Human Dental Follicle Cell-Derived Small Extracellular Vesicles Attenuate Temporomandibular Joint Cartilage Damage through Inhibiting HIF-2 α
Human Dental Follicle Cell-Derived Small Extracellular Vesicles Attenuate Temporomandibular Joint Cartilage Damage through Inhibiting HIF-2α
Human mesenchymal stem cells secrete hyaluronan-coated extracellular vesicles
Human mesenchymal stromal cells release functional mitochondria in extracellular vesicles
Human mesenchymal stromal cells release functional mitochondria in extracellular vesicles
Human Osteochondral Explants as an Ex Vivo Model of Osteoarthritis for the Assessment of a Novel Class of Orthobiologics
Human Osteochondral Explants as an Ex Vivo Model of Osteoarthritis for the Assessment of a Novel Class of Orthobiologics
Human Umbilical Cord Mesenchymal Stem Cell-Derived Extracellular Vesicles Carrying MicroRNA-181c-5p Promote BMP2-Induced Repair of Cartilage Injury through Inhibition of SMAD7 Expression
Human Umbilical Cord Mesenchymal Stem Cell-Derived Extracellular Vesicles Carrying MicroRNA-181c-5p Promote BMP2-Induced Repair of Cartilage Injury through Inhibition of SMAD7 Expression
HWJMSC-derived extracellular vesicles ameliorate IL-1S-induced chondrocyte injury through regulation of the BMP2/RUNX2 axis via up-regulation TFRC
HWJMSC-derived extracellular vesicles ameliorate IL-1β-induced chondrocyte injury through regulation of the BMP2/RUNX2 axis via up-regulation TFRC
Hydrogel-Embedded Poly(Lactic-co-Glycolic Acid) Microspheres for the Delivery of hMSC-Derived Exosomes to Promote Bioactive Annulus Fibrosus Repair
Hydrostatic pressure promotes chondrogenic differentiation and microvesicle release from human embryonic and bone marrow stem cells
Hypoxia-Preconditioned Extracellular Vesicles from Mesenchymal Stem Cells Improve Cartilage Repair in Osteoarthritis
Hypoxia-Preconditioned Extracellular Vesicles from Mesenchymal Stem Cells Improve Cartilage Repair in Osteoarthritis
Hypoxic ADSCs-derived EVs promote the proliferation and chondrogenic differentiation of cartilage stem/progenitor cells
Hypoxic bone marrow mesenchymal stromal cells-derived exosomal miR-182-5p promotes liver regeneration via FOXO1-mediated macrophage polarization
Hypoxic pretreatment of small extracellular vesicles mediates cartilage repair in osteoarthritis by delivering miR-216a-5p
Hypoxic pretreatment of small extracellular vesicles mediates cartilage repair in osteoarthritis by delivering miR-216a-5p
Identification and location of bone-forming cells within cartilage canals on their course into the secondary ossification centre
IL-27-induced, MSC-derived Exosomes Promote MMP3 Expression Through the miR-206/L3MBTL4 Axis in Synovial Fibroblasts
Immunomodulatory potential of mesenchymal stromal cell-derived extracellular vesicles in chondrocyte inflammation
Immunomodulatory potential of secretome from cartilage cells and mesenchymal stromal cells in an arthritic context: From predictive fiction toward reality
Immunomodulatory potential of secretome from cartilage cells and mesenchymal stromal cells in an arthritic context: From predictive fiction toward reality
Implications of Anti-Inflammatory Nature of Exosomes in Knee Arthritis
In vitro study of extracellular vesicles migration in cartilage-derived osteoarthritis samples using real-time quantitative multimodal nonlinear optics imaging
Inflammatory priming enhances mesenchymal stromal cell secretome potential as a clinical product for regenerative medicine approaches through secreted factors and EV-miRNAs: The example of joint disease
Inflammatory priming enhances mesenchymal stromal cell secretome potential as a clinical product for regenerative medicine approaches through secreted factors and EV-miRNAs: the example of joint disease
Injectable hydrogels for sustained delivery of extracellular vesicles in cartilage regeneration
Injectable hydrogels for sustained delivery of extracellular vesicles in cartilage regeneration
Innovative visualization and quantification of extracellular vesicles interaction with and incorporation in target cells in 3d microenvironments
Innovative Visualization and Quantification of Extracellular Vesicles Interaction with and Incorporation in Target Cells in 3D Microenvironments
Insertional mutation in the Golgb1 gene is associated with osteochondrodysplasia and systemic edema in the OCD rat
Insights into inflammatory priming of adipose-derived mesenchymal stem cells: Validation of extracellular vesicles-embedded miRNA reference genes as a crucial step for donor selection
Insights into Inflammatory Priming of Adipose-Derived Mesenchymal Stem Cells: Validation of Extracellular Vesicles-Embedded miRNA Reference Genes as A Crucial Step for Donor Selection
Intra-articular delivery of extracellular vesicles secreted by chondrogenic progenitor cells from MRL/MpJ superhealer mice enhances articular cartilage repair in a mouse injury model
Intra-articular delivery of extracellular vesicles secreted by chondrogenic progenitor cells from MRL/MpJ superhealer mice enhances articular cartilage repair in a mouse injury model
Intra-articular injection of platelet lysate-derived extracellular vesicles recovers from knee osteoarthritis in an in vivo rat model
Intra-articular injection of platelet lysate-derived extracellular vesicles recovers from knee osteoarthritis in an in vivo rat model
Joint Tissue Protective and Immune-Modulating miRNA Landscape of Mesenchymal Stromal Cell-Derived Extracellular Vesicles under Different Osteoarthritis-Mimicking Conditions
Joint Tissue Protective and Immune-Modulating miRNA Landscape of Mesenchymal Stromal Cell-Derived Extracellular Vesicles under Different Osteoarthritis-Mimicking Conditions
Lineage-specific multifunctional double-layer scaffold accelerates the integrated regeneration of cartilage and subchondral bone
LIPOSOMES EMBEDDED WITH DIFFERENTIATING FACTORS AS A NEW STRATEGY FOR ENHANCING DPSC OSTEOGENIC COMMITMENT
LncRNA Malat-1 From MSCs-Derived Extracellular Vesicles Suppresses Inflammation and Cartilage Degradation in Osteoarthritis
LncRNA Malat-1 From MSCs-Derived Extracellular Vesicles Suppresses Inflammation and Cartilage Degradation in Osteoarthritis
Mesenchymal Stem Cell Exosomes as Immunomodulatory Therapy for Corneal Scarring
Mesenchymal Stem Cell Exosomes Promote Functional Osteochondral Repair in a Clinically Relevant Porcine Model
Mesenchymal Stem Cell Exosomes Promote Functional Osteochondral Repair in a Clinically Relevant Porcine Model
Mesenchymal Stem Cell Extracellular Vesicles as Adjuvant to Bone Marrow Stimulation in Chondral Defect Repair in a Minipig Model
Mesenchymal Stem Cell Extracellular Vesicles as Adjuvant to Bone Marrow Stimulation in Chondral Defect Repair in a Minipig Model
Mesenchymal stem cell proliferation and mineralization but not osteogenic differentiation are strongly affected by extracellular pH
Mesenchymal Stem Cell Secreted-Extracellular Vesicles are Involved in Chondrocyte Production and Reduce Adipogenesis during Stem Cell Differentiation
Mesenchymal Stem Cell Secreted-Extracellular Vesicles are Involved in Chondrocyte Production and Reduce Adipogenesis during Stem Cell Differentiation
MESENCHYMAL STEM CELL SECRETOME REDUCES PAIN AND PREVENTS CARTILAGE DAMAGE IN A MURINE OSTEOARTHRITIS MODEL
Mesenchymal stem cell-based nanoparticles and scaffolds in regenerative medicine
Mesenchymal stem cell-derived exosomes and micrornas in cartilage regeneration: Biogenesis, efficacy, mirna enrichment and delivery
Mesenchymal stem cell-derived exosomes promote fracture healing in a mouse model
Mesenchymal Stem Cell-Derived Exosomes: A Potential Therapeutic Avenue in Knee Osteoarthritis
Mesenchymal Stem Cell–Derived Exosomes: A Potential Therapeutic Avenue in Knee Osteoarthritis
Mesenchymal stem cell-derived extracellular vesicles prevent the development of osteoarthritis via the circHIPK3/miR-124-3p/MYH9 axis
Mesenchymal stem cell-derived extracellular vesicles prevent the development of osteoarthritis via the circHIPK3/miR-124-3p/MYH9 axis
Mesenchymal Stem Cell-Derived Extracellular Vesicles Protect Rat Nucleus Pulposus Cells from Oxidative Stress
Mesenchymal stem cell-derived extracellular vesicles: Regenerative potential and challenges
Mesenchymal stem cell-derived small extracellular vesicles in the treatment of human diseases: Progress and prospect
Mesenchymal stem cells derived exosomes and microparticles protect cartilage and bone from degradation in osteoarthritis
Mesenchymal stem cells derived exosomes and microparticles protect cartilage and bone from degradation in osteoarthritis
Mesenchymal stem cells in osteoarthritis: The need for translation into clinical therapy
Mesenchymal stem cells: Current concepts in the management of inflammation in osteoarthritis
Mesenchymal stem/stromal cells-derived extracellular vesicles as a potentially more beneficial therapeutic strategy than MSC-based treatment in a mild metabolic osteoarthritis model
Mesenchymal stem/stromal cells-derived extracellular vesicles as a potentially more beneficial therapeutic strategy than MSC-based treatment in a mild metabolic osteoarthritis model
Mesenchymal Stromal Cell (MSC)-derived Small Extracellular Vesicles as Next-generation Therapeutics for Cartilage Regeneration
Mesenchymal stromal/stem cell-derived extracellular vesicles promote human cartilage regeneration in vitro
Mesenchymal Stromal/stem Cell-derived Extracellular Vesicles Promote Human Cartilage Regeneration In Vitro
MicroRNA-21 from bone marrow mesenchymal stem cell-derived extracellular vesicles targets TET1 to suppress KLF4 and alleviate rheumatoid arthritis
MicroRNAs in orthopaedic research: Disease associations, potential therapeutic applications, and perspectives
Microvesicles from Human Adipose Tissue-Derived Mesenchymal Stem Cells as a New Protective Strategy in Osteoarthritic Chondrocytes
Microvesicles from Human Adipose Tissue-Derived Mesenchymal Stem Cells as a New Protective Strategy in Osteoarthritic Chondrocytes
miR-103a-3p and miR-22-5p Are Reliable Reference Genes in Extracellular Vesicles From Cartilage, Adipose Tissue, and Bone Marrow Cells
miR-103a-3p and miR-22-5p Are Reliable Reference Genes in Extracellular Vesicles From Cartilage, Adipose Tissue, and Bone Marrow Cells
miR-23a-3p-abundant small extracellular vesicles released from Gelma/nanoclay hydrogel for cartilage regeneration
miR-381-abundant small extracellular vesicles derived from kartogenin-preconditioned mesenchymal stem cells promote chondrogenesis of MSCs by targeting TAOK1
MiR-3960 from Mesenchymal Stem Cell-Derived Extracellular Vesicles Inactivates SDC1/Wnt/ β -Catenin Axis to Relieve Chondrocyte Injury in Osteoarthritis by Targeting PHLDA2
miR-3960 from Mesenchymal Stem Cell-Derived Extracellular Vesicles Inactivates SDC1/Wnt/β-Catenin Axis to Relieve Chondrocyte Injury in Osteoarthritis by Targeting PHLDA2
Mitochondrial Transport from Mesenchymal Stromal Cells to Chondrocytes Increases DNA Content and Proteoglycan Deposition In Vitro in 3D Cultures
Mitochondrial Transport from Mesenchymal Stromal Cells to Chondrocytes Increases DNA Content and Proteoglycan Deposition In Vitro in 3D Cultures
Modification of Mesenchymal Stem/Stromal Cell-Derived Small Extracellular Vesicles by Calcitonin Gene Related Peptide (CGRP) Antagonist: Potential Implications for Inflammation and Pain Reversal
Modification of Mesenchymal Stem/Stromal Cell-Derived Small Extracellular Vesicles by Calcitonin Gene Related Peptide (CGRP) Antagonist: Potential Implications for Inflammation and Pain Reversal
Molecular Characterization of Secreted Factors and Extracellular Vesicles-Embedded miRNAs from Bone Marrow-Derived Mesenchymal Stromal Cells in Presence of Synovial Fluid from Osteoarthritis Patients
Morphology of migrating telocytes and their potential role in stem cell differentiation during cartilage development in catfish (Clarias gariepinus)
MSC-EV therapy for bone/cartilage diseases
MSC-EV therapy for bone/cartilage diseases
MSC-EVs alleviate osteoarthritis by regulating microenvironmental cells in the articular cavity and maintaining cartilage matrix homeostasis
Nanoparticles from Equine Fetal Bone Marrow-Derived Cells Enhance the Survival of Injured Chondrocytes
NONGENOMIC REGULATION OF EXTRACELLULAR-MATRIX EVENTS BY VITAMIN-D METABOLITES
Novel insights into MSC-EVs therapy for immune diseases
Osteoclast-derived extracellular vesicles are implicated in sensory neurons sprouting through the activation of epidermal growth factor signaling
Paracrine effects of TLR4-polarised mesenchymal stromal cells are mediated by extracellular vesicles
Perlecan maintains the integrity of cartilage and some basement membranes
Polyethylene glycol precipitation is an efficient method to obtain extracellular vesicle-depleted fetal bovine serum
Potency Assay Considerations for Cartilage Repair, Osteoarthritis and Use of Extracellular Vesicles
Pro-angiognetic and pro-osteogenic effects of human umbilical cord mesenchymal stem cell-derived exosomal miR-21-5p in osteonecrosis of the femoral head
Production of Mesenchymal Progenitor Cell-Derived Extracellular Vesicles in Suspension Bioreactors for Use in Articular Cartilage Repair
Production of Mesenchymal Progenitor Cell-Derived Extracellular Vesicles in Suspension Bioreactors for Use in Articular Cartilage Repair
Promotion of articular cartilage matrix vesicle mineralization by type I collagen
PURIFICATION AND PARTIAL CHARACTERIZATION OF XENOPUS-LAEVIS TENASCIN FROM THE XTC CELL-LINE
Regenerative medicine 2.0: extracellular vesicle–based therapeutics for musculoskeletal tissue regeneration
Requirement of direct contact between chondrocytes and macrophages for the maturation of regenerative cartilage
Reversing the surface charge of MSC-derived small extracellular vesicles by εPL-PEG-DSPE for enhanced osteoarthritis treatment
Reversing the surface charge of MSC-derived small extracellular vesicles by εPL-PEG-DSPE for enhanced osteoarthritis treatment
Role of extracellular vesicles from adipose tissue- and bone marrow-mesenchymal stromal cells in endothelial proliferation and chondrogenesis
Role of extracellular vesicles from adipose tissue- and bone marrow-mesenchymal stromal cells in endothelial proliferation and chondrogenesis
Role of peroxiredoxin 6 in the chondroprotective effects of microvesicles from human adipose tissue-derived mesenchymal stem cells
Secreted factors and ev-mirnas orchestrate the healing capacity of adipose mesenchymal stem cells for the treatment of knee osteoarthritis
Secreted Factors and EV-miRNAs Orchestrate the Healing Capacity of Adipose Mesenchymal Stem Cells for the Treatment of Knee Osteoarthritis
Secreted Factors and Extracellular Vesicles Account for the Immunomodulatory and Tissue Regenerative Properties of Bone-Marrow-Derived Mesenchymal Stromal Cells for Osteoarthritis
Secreted Factors and Extracellular Vesicles Account for the Immunomodulatory and Tissue Regenerative Properties of Bone-Marrow-Derived Mesenchymal Stromal Cells for Osteoarthritis
Secretive derived from hypoxia preconditioned mesenchymal stem cells promote cartilage regeneration and mitigate joint inflammation via extracellular vesicles
Small extracellular vesicles derived from human adipose-derived mesenchymal stromal cells cultured in a new chemically-defined contaminate-free media exhibit enhanced biological and therapeutic effects on human chondrocytes in vitro and in a mouse osteoarthritis model
Small extracellular vesicles from human adipose-derived stem cells attenuate cartilage degeneration
Small extracellular vesicles from mesenchymal stromal cells: the next therapeutic paradigm for musculoskeletal disorders
Small extracellular vesicles from mesenchymal stromal cells: the next therapeutic paradigm for musculoskeletal disorders
Small extracellular vesicles in combination with sleep-related circRNA3503: A targeted therapeutic agent with injectable thermosensitive hydrogel to prevent osteoarthritis
Small extracellular vesicles in combination with sleep-related circRNA3503: A targeted therapeutic agent with injectable thermosensitive hydrogel to prevent osteoarthritis
Stem cell-based therapeutic strategies for cartilage defects and osteoarthritis
Stem cell-derived small extracellular vesicles containing miR-27b-3p attenuated osteoarthritis through inhibition of leukaemia inhibitory factor
Synovial Mesenchymal Stem Cell-Derived EV-Packaged miR-31 Downregulates Histone Demethylase KDM2A to Prevent Knee Osteoarthritis
Synovial Mesenchymal Stem Cell-Derived EV-Packaged miR-31 Downregulates Histone Demethylase KDM2A to Prevent Knee Osteoarthritis
Synovial mesenchymal stem cell-derived exosomal miR-485-3p relieves cartilage damage in osteoarthritis by targeting the NRP1-mediated PI3K/Akt pathway Exosomal miR-485-3p relieves cartilage damage.
Synovial mesenchymal stem cell-derived extracellular vesicles alleviate chondrocyte damage during osteoarthritis through microRNA-130b-3p-mediated inhibition of the LRP12/AKT/β-catenin axis
Synovial mesenchymal stem cell-derived extracellular vesicles alleviate chondrocyte damage during osteoarthritis through rnicroRNA-130b-3p-mediated inhibition of the LRP12/AKT/β-catenin axis
Synovial mesenchymal stem cell-derived extracellular vesicles containing microRN555A-26a-5p ameliorate cartilage damage of osteoarthritis
Synovial mesenchymal stem cell-derived extracellular vesicles containing microRN555A-26a-5p ameliorate cartilage damage of osteoarthritis
Temporal extracellular vesicle protein changes following intraarticular treatment with integrin α10β1-selected mesenchymal stem cells in equine osteoarthritis
Temporal extracellular vesicle protein changes following intraarticular treatment with integrin α10β1-selected mesenchymal stem cells in equine osteoarthritis
TGFBI secreted by mesenchymal stromal cells ameliorates osteoarthritis and is detected in extracellular vesicles
TGFBI secreted by mesenchymal stromal cells ameliorates osteoarthritis and is detected in extracellular vesicles
The Effect of Human Bone Marrow Mesenchymal Stem Cell-Derived Exosomes on Cartilage Repair in Rabbits
The Effect of Human Bone Marrow Mesenchymal Stem Cell-Derived Exosomes on Cartilage Repair in Rabbits
The effect of mesenchymal stem cell derived microvesicles in repair of femoral chondral defects in dogs
THE EXTRACELLULAR-MATRIX IN CARTILAGE ORGANOID CULTURE - BIOCHEMICAL, IMMUNOMORPHOLOGICAL AND ELECTRON-MICROSCOPIC STUDIES
The Potential Use of Mesenchymal Stem Cells and Their Derived Exosomes for Orthopedic Diseases Treatment
The role and therapeutic potential of MSC-derived exosomes in osteoarthritis
The secretome derived from mesenchymal stromal cells cultured in a xeno-free medium promotes human cartilage recovery in vitro
The Therapeutic Potential of Extracellular Vesicles in Knee Osteoarthritis [细胞外囊泡在治疗膝骨关节炎中的作用与前景]
The Therapeutic Potential of Extracellular Vesicles in Knee Osteoarthritis*
The tissue origin effect of extracellular vesicles on cartilage and bone regeneration
Therapeutic Efficacy of Mesenchymal Stem/Stromal Cell Small Extracellular Vesicles in Alleviating Arthritic Progression by Restoring Macrophage Balance
Therapeutic Efficacy of Mesenchymal Stem/Stromal Cell Small Extracellular Vesicles in Alleviating Arthritic Progression by Restoring Macrophage Balance
Therapeutic potential of mesenchymal stem cell-derived exosomes as a cell-free therapy approach for the treatment of skin, bone, and cartilage defects
Therapy free of cells vs human mesenchymal stem cells from umbilical cord stroma to treat the inflammation in OA
Therapy free of cells vs human mesenchymal stem cells from umbilical cord stroma to treat the inflammation in OA
Three-dimensional printed biomimetic multilayer scaffolds coordinated with sleep-related small extracellular vesicles: A strategy for extracellular matrix homeostasis and macrophage polarization to enhance osteochondral regeneration
Tissue-Protective and Anti-Inflammatory Landmark of PRP-Treated Mesenchymal Stromal Cells Secretome for Osteoarthritis
Tissue-Protective and Anti-Inflammatory Landmark of PRP-Treated Mesenchymal Stromal Cells Secretome for Osteoarthritis
Towards Secretome Standardization: Identifying Key Ingredients of MSC-Derived Therapeutic Cocktail
Type I collagen influences cartilage calcification: An immunoblocking study in differentiating chick limb-bud mesenchymal cell cultures
Ultrasound-Driven Healing: Unleashing the Potential of Chondrocyte-Derived Extracellular Vesicles for Chondrogenesis in Adipose-Derived Stem Cells
Ultrasound-Driven Healing: Unleashing the Potential of Chondrocyte-Derived Extracellular Vesicles for Chondrogenesis in Adipose-Derived Stem Cells
Umbilical mesenchymal stem cell-derived extracellular vesicles as enzyme delivery vehicle to treat Morquio A fibroblasts
Umbilical mesenchymal stem cell-derived extracellular vesicles as enzyme delivery vehicle to treat Morquio A fibroblasts
UNDERSTANDING TISSUE-ENGINEERED ENDOCHONDRAL OSSIFICATION; TOWARDS IMPROVED BONE FORMATION
Using Stem Cell-Derived Microvesicles in Regenerative Medicine: A New Paradigm for Cell-Based-Cell-Free Therapy
Wharton?s jelly MSC-derived extracellular vehicles-loaded hyaluronic acid-alginate adhesives for treatment of osteoarthritis
Wharton's jelly mesenchymal stem cell-derived small extracellular vesicles as natural nanoparticles to attenuate cartilage injury via microRNA regulation
Wharton's jelly mesenchymal stem cell-derived small extracellular vesicles as natural nanoparticles to attenuate cartilage injury via microRNA regulation
Wharton's jelly MSC-derived extracellular vehicles—loaded hyaluronic acid-alginate adhesives for treatment of osteoarthritis
Xeno-free cultured mesenchymal stromal cells release extracellular vesicles with a "therapeutic" miRNA cargo ameliorating cartilage inflammation in vitro

## Sheet: Title
Title
A Bibliometric Analysis of Exosomes Therapy in the Treatment of Osteoarthritis from 2012 to 2022
A novel extracellular vesicles production system harnessing matrix homeostasis and macrophage reprogramming mitigates osteoarthritis
A roadmap from research to clinical testing of mesenchymal stromal cell exosomes in the treatment of psoriasis
Activin A Suppresses Osteoblast Mineralization Capacity by Altering Extracellular Matrix (ECM) Composition and Impairing Matrix Vesicle (MV) Production
Addition of High Molecular Weight Hyaluronic Acid to Fibroblast-Like Stromal Cells Modulates Endogenous Hyaluronic Acid Metabolism and Enhances Proteolytic Processing and Secretion of Versican
Adipocyte-derived exosomes may promote breast cancer progression in type 2 diabetes
Adipose mesenchymal stem cell-derived antioxidative extracellular vesicles exhibit anti-oxidative stress and immunomodulatory effects under PM2.5 exposure
Adipose-Derived Mesenchymal Stromal Cells Treated with Interleukin 1 Beta Produced Chondro-Protective Vesicles Able to Fast Penetrate in Cartilage
Age-related alterations and senescence of mesenchymal stromal cells: Implications for regenerative treatments of bones and joints
Amniotic membrane-mesenchymal stromal cells secreted factors and extracellular vesicle-miRNAs: Anti-inflammatory and regenerative features for musculoskeletal tissues
Annexin-enriched osteoblast-derived vesicles act as an extracellular site of mineral nucleation within developing stem cell cultures
Anti-inflammatory and immunomodulatory effects of the extracellular vesicles derived from human umbilical cord mesenchymal stem cells on osteoarthritis via M2 macrophages
Apoptotic extracellular vesicles derived from hypoxia-preconditioned mesenchymal stem cells within a modified gelatine hydrogel promote osteochondral regeneration by enhancing stem cell activity and regulating immunity
Apoptotic extracellular vesicles restore homeostasis of the articular microenvironment for the treatment of rheumatoid arthritis
Application of Primed Mesenchymal Stromal Cells in Hematopoietic Stem Cell Transplantation: Current Status and Future Prospects
Articular chondrocyte-derived extracellular vesicles promote cartilage differentiation of human umbilical cord mesenchymal stem cells by activation of autophagy
Autophagy Is Involved in Mesenchymal Stem Cell Death in Coculture with Chondrocytes
Bibliometric analysis of research trends in stem cell therapy for knee osteoarthritis over the period 2001-2021
BMSC-Derived Small Extracellular Vesicles Induce Cartilage Reconstruction of Temporomandibular Joint Osteoarthritis via Autotaxin-YAP Signaling Axis
Bone marrow mesenchymal stem cell‑derived exosomes: A novel therapeutic agent for tendon‑bone healing (Review)
Bone marrow mesenchymal stem cell-derived extracellular vesicles repair articular cartilage injury via the p38-MAPK pathway
Bone Marrow Mesenchymal Stem Cells-Derived Extracellular Vesicles Promote Proliferation, Invasion and Migration of Osteosarcoma Cells via the lncRNA MALAT1/miR-143/NRSN2/Wnt/β-Catenin Axis
Bone Marrow MSC Secretome Increases Equine Articular Chondrocyte Collagen Accumulation and Their Migratory Capacities
Bone mesenchymal stem cell-derived exosomes involved co-delivery and synergism effect with icariin via mussel-inspired multifunctional hydrogel for cartilage protection
Bone Mesenchymal Stem Cell-Derived Extracellular Vesicles Containing Long Noncoding RNA NEAT1 Relieve Osteoarthritis
Boosting the therapeutic potential of cell secretome against osteoarthritis: Comparison of cytokine-based priming strategies
Buoyancy-Driven Gradients for Biomaterial Fabrication and Tissue Engineering
Canine mesenchymal cell lyosecretome production and safety evaluation after allogenic intraarticular injection in osteoarthritic dogs
Cartilage protective and immunomodulatory features of osteoarthritis synovial fluid-treated adipose-derived mesenchymal stem cells secreted factors and extracellular vesicles-embedded mirnas
Cartilage Repair by Mesenchymal Stem Cell-Derived Exosomes: Preclinical and Clinical Trial Update and Perspectives
Cartilage tissue engineering by co-transplantation of chondrocyte extracellular vesicles and mesenchymal stem cells, entrapped in chitosan-hyaluronic acid hydrogel
Cartilaginous Extracellular Matrix Enriched with Human Gingival Mesenchymal Stem Cells Derived “Matrix Bound Extracellular Vesicles” Enabled Functional Reconstruction of Tracheal Defect
CD10-Bound Human Mesenchymal Stem/Stromal Cell-Derived Small Extracellular Vesicles Possess Immunomodulatory Cargo and Maintain Cartilage Homeostasis under Inflammatory Conditions
Cell and cell-free therapies to counteract human premature and physiological aging: Mscs come to light
Cell-free exosome-laden scaffolds for tissue repair
CELLULAR INTERACTIONS DURING CARTILAGE AND BONE-DEVELOPMENT
Characterization and Chondroprotective Effects of Extracellular Vesicles From Plasma- and Serum-Based Autologous Blood-Derived Products for Osteoarthritis Therapy
Characterization and miRNA Profiling of Extracellular Vesicles from Human Osteoarthritic Subchondral Bone Multipotential Stromal Cells (MSCs)
CHARACTERIZATION OF CHICKEN SYNDECAN-3 AS A HEPARAN-SULFATE PROTEOGLYCAN AND ITS EXPRESSION DURING EMBRYOGENESIS
Characterization of Microfragmented Adipose Tissue Architecture, Mesenchymal Stromal Cell Content and Release of Paracrine Mediators
Chitosan oligosaccharides packaged into rat adipose mesenchymal stem cells-derived extracellular vesicles facilitating cartilage injury repair and alleviating osteoarthritis
Chondrogenic differentiation induced by extracellular vesicles bound to a nanofibrous substrate
Chondrogenic primed extracellular vesicles activate miR-455/SOX11/FOXO axis for cartilage regeneration and osteoarthritis treatment
Co-aggregation of MSC/chondrocyte in a dynamic 3D culture elevates the therapeutic effect of secreted extracellular vesicles on osteoarthritis in a rat model
COLLAGEN TYPE X IS ESSENTIAL FOR SUCCESSFUL MESENCHYMAL STEM CELL-MEDIATED CARTILAGE FORMATION AND SUBSEQUENT ENDOCHONDRAL OSSIFICATION
Combinatorial Effect of Mesenchymal Stem Cells and Extracellular Vesicles in a Hydrogel on Cartilage Regeneration
Combining Piezoelectric Stimulation and Extracellular Vesicles for Cartilage Regeneration
Comparative Analysis of Co-Cultured Amniotic Cell-Conditioned Media with Cell-Free Amniotic Fluid Reveals Differential Effects on Epithelial-Mesenchymal Transition and Myofibroblast Activation
Comparative effect of platelet- and mesenchymal stromal cell- derived extracellular vesicles on human cartilage explants using an ex vivo inflammatory osteoarthritis model
Comparison of Curative Effect of Human Umbilical Cord-Derived Mesenchymal Stem Cells and Their Small Extracellular Vesicles in Treating Osteoarthritis
Comparison of miRNA cargo in human adipose-tissue vs. amniotic-membrane derived mesenchymal stromal cells extracellular vesicles for osteoarthritis treatment
Comparison of the ability of exosomes and ectosomes derived from adipose-derived stromal cells to promote cartilage regeneration in a rat osteochondral defect model
Comparison of two ASC-derived therapeutics in an in vitro OA model: secretome versus extracellular vesicles
Comparison studies identify mesenchymal stromal cells with potent regenerative activity in osteoarthritis treatment
Controlled release of MSC-derived small extracellular vesicles by an injectable Diels-Alder crosslinked hyaluronic acid/PEG hydrogel for osteoarthritis improvement
Culture of Hoffa fat pad mesenchymal stem/stromal cells on microcarrier suspension in vertical wheel bioreactor for extracellular vesicle production
Curcumin primed ADMSCs derived small extracellular vesicle exert enhanced protective effects on osteoarthritis by inhibiting oxidative stress and chondrocyte apoptosis
Curcumin-primed human BMSC-derived extracellular vesicles reverse IL-1β-induced catabolic responses of OA chondrocytes by upregulating miR-126-3p
Current knowledge and future perspectives on exosomes in the field of regenerative medicine: a bibliometric analysis
Cytokine-primed umbilical cord mesenchymal stem cells enhanced therapeutic effects of extracellular vesicles on osteoarthritic chondrocytes
Discrimination between cells of murine and human origin in xenotransplants by species specific genomic in situ hybridization
Dual-engineered cartilage-targeting extracellular vesicles derived from mesenchymal stem cells enhance osteoarthritis treatment via miR-223/NLRP3/pyroptosis axis: Toward a precision therapy
Dynamic expression of TSC-22 at sites of epithelial-mesenchymal interactions during mouse development
EARLY TREATMENT WITH A SINGLE DOSE OF MESENCHYMAL STEM CELL DERIVED EXTRACELLULAR VESICLES MODULATES THE BRAIN TRANSCRIPTOME TO CREATE NEUROPROTECTIVE CHANGES IN A PORCINE MODEL OF TRAUMATIC BRAIN INJURY AND HEMORRHAGIC SHOCK
Effect of Solanum lycopersicum and Citrus limon-Derived Exosome-Like Vesicles on Chondrogenic Differentiation of Adipose-Derived Stem Cells
Effects of hydroxyapatite-coated porous titanium scaffolds functionalized by exosomes on the regeneration and repair of irregular bone
Endothelial cell microparticles act as centers of matrix metalloproteinsase-2 (MMP-2) activation and vascular matrix remodeling
Engineered adipose-derived stem cells with IGF-1-modified mRNA ameliorates osteoarthritis development
Engineered hsa-miR-455-3p-Abundant Extracellular Vesicles Derived from 3D-Cultured Adipose Mesenchymal Stem Cells for Tissue-Engineering Hyaline Cartilage Regeneration
Enhanced cartilage regeneration by icariin and mesenchymal stem cell-derived extracellular vesicles combined in alginate-hyaluronic acid hydrogel
Enhancement of acellular cartilage matrix scaffold by Wharton's jelly mesenchymal stem cell-derived exosomes to promote osteochondral regeneration
Enhancing Extracellular Vesicles for therapeutic treatment of arthritic joints
Equine Mesenchymal Stem/Stromal Cells Freeze-Dried Secretome (Lyosecretome) for the Treatment of Musculoskeletal Diseases: Production Process Validation and Batch Release Test for Clinical Use
Evaluation of novel biomaterials for cartilage regeneration based on gelatin methacryloyl interpenetrated with extractive chondroitin sulfate or unsulfated biotechnological chondroitin
Exocytotic process as a novel model for mineralization by osteoblasts In vitro and In vivo determined by electron microscopic analysis
Exosome-based strategy for degenerative disease in orthopedics: Recent progress and perspectives
Exosome-mediated Bidirectional Signaling between Mesenchymal Stem Cells and Chondrocytes for Enhanced Chondrogenesis
Exosome-mediated delivery of kartogenin for chondrogenesis of synovial fluid-derived mesenchymal stem cells and cartilage regeneration
Exosomes derived from human embryonic mesenchymal stem cells promote osteochondral regeneration
Exosomes derived from platelet-rich plasma administration in site mediate cartilage protection in subtalar osteoarthritis
Exosomes in the Pathogenesis, Progression, and Treatment of Osteoarthritis
Exosomes: A Tool for Bone Tissue Engineering
Extracellular Vesicle-Mediated miR-150-3p Delivery in Joint Homeostasis: A Potential Treatment for Osteoarthritis?
Extracellular vesicles - new tool for joint repair and regeneration
Extracellular vesicles and their potential significance in the pathogenesis and treatment of osteoarthritis
Extracellular Vesicles Derived from Auricular Chondrocytes Facilitate Cartilage Differentiation of Adipose-Derived Mesenchymal Stem Cells
Extracellular vesicles derived from human umbilical cord mesenchymal stem cells alleviate osteoarthritis of the knee in mice model by interacting with METTL3 to reduce m6A of NLRP3 in macrophage
Extracellular vesicles derived from LPS-preconditioned human synovial mesenchymal stem cells inhibit extracellular matrix degradation and prevent osteoarthritis of the knee in a mouse model
Extracellular vesicles derived from mesenchymal stem cells confer protection against intervertebral disc degeneration through a microRNA-217-dependent mechanism
Extracellular vesicles derived from mesenchymal stem cells mediate extracellular matrix remodeling in osteoarthritis through the transport of microRNA-29a
Extracellular vesicles derived from starving BMSCs enhance survival of chondrocyte aggregates in grafts by attenuating chondrocyte apoptosis and enabling stable cartilage regeneration for craniofacial reconstruction
Extracellular vesicles derived from the mid-to-late stage of osteoblast differentiation markedly enhance osteogenesis in vitro and in vivo
Extracellular vesicles enriched in connexin 43 promote a senescent phenotype in bone and synovial cells contributing to osteoarthritis progression
Extracellular vesicles from adipose-derived mesenchymal stem cells downregulate senescence features in osteoarthritic osteoblasts
Extracellular vesicles from bone marrow mesenchymal stem cells alleviate osteoporosis in mice through USP7-mediated YAP1 protein stability and the Wnt/β-catenin pathway
Extracellular vesicles from equine mesenchymal stem cells decrease inflammation markers in chondrocytes in vitro
Extracellular vesicles from synovial fluid-derived mesenchymal stem cells confer chondroprotective effects on in vitro and in vivo osteoarthritic chondrocytes
Extracellular vesicles in the synovial joint: Is there a role in the pathophysiology of osteoarthritis?
Extracellular vesicles mediate improved functional outcomes in engineered cartilage produced from MSC/chondrocyte cocultures
Extracellular Vesicles Released From Articular Chondrocytes Play a Major Role in Cell-Cell Communication
Four sides to the story: A proteomic comparison of liquid-phase and matrix-bound extracellular vesicles in 2D and 3D cell cultures
Harnessing extracellular vesicles to direct endochondral repair of large bone defects
hBMSC-Derived Extracellular Vesicles Attenuate IL-1β-Induced Catabolic Effects on OA-Chondrocytes by Regulating Pro-inflammatory Signaling Pathways
High magnesium prevents matrix vesicle-mediated mineralization in human bone marrow-derived mesenchymal stem cells via mitochondrial pathway and autophagy
Higher Chondrogenic Potential of Extracellular Vesicles Derived from Mesenchymal Stem Cells Compared to Chondrocytes-EVs in Vitro
Higher ratios of chondrocyte to mesenchymal stem cells elevate the therapeutic effects of extracellular vesicles harvested from chondrocyte/mesenchymal stem cell co-culture on osteoarthritis in a rat model
Highly biosafe biomimetic stem cell membrane-disguised nanovehicles for cartilage regeneration
Human Dental Follicle Cell-Derived Small Extracellular Vesicles Attenuate Temporomandibular Joint Cartilage Damage through Inhibiting HIF-2 α
Human mesenchymal stem cells secrete hyaluronan-coated extracellular vesicles
Human mesenchymal stromal cells release functional mitochondria in extracellular vesicles
Human Osteochondral Explants as an Ex Vivo Model of Osteoarthritis for the Assessment of a Novel Class of Orthobiologics
Human Umbilical Cord Mesenchymal Stem Cell-Derived Extracellular Vesicles Carrying MicroRNA-181c-5p Promote BMP2-Induced Repair of Cartilage Injury through Inhibition of SMAD7 Expression
HWJMSC-derived extracellular vesicles ameliorate IL-1S-induced chondrocyte injury through regulation of the BMP2/RUNX2 axis via up-regulation TFRC
Hydrogel-Embedded Poly(Lactic-co-Glycolic Acid) Microspheres for the Delivery of hMSC-Derived Exosomes to Promote Bioactive Annulus Fibrosus Repair
Hydrostatic pressure promotes chondrogenic differentiation and microvesicle release from human embryonic and bone marrow stem cells
Hypoxia-Preconditioned Extracellular Vesicles from Mesenchymal Stem Cells Improve Cartilage Repair in Osteoarthritis
Hypoxic ADSCs-derived EVs promote the proliferation and chondrogenic differentiation of cartilage stem/progenitor cells
Hypoxic bone marrow mesenchymal stromal cells-derived exosomal miR-182-5p promotes liver regeneration via FOXO1-mediated macrophage polarization
Hypoxic pretreatment of small extracellular vesicles mediates cartilage repair in osteoarthritis by delivering miR-216a-5p
Identification and location of bone-forming cells within cartilage canals on their course into the secondary ossification centre
IL-27-induced, MSC-derived Exosomes Promote MMP3 Expression Through the miR-206/L3MBTL4 Axis in Synovial Fibroblasts
Immunomodulatory potential of mesenchymal stromal cell-derived extracellular vesicles in chondrocyte inflammation
Immunomodulatory potential of secretome from cartilage cells and mesenchymal stromal cells in an arthritic context: From predictive fiction toward reality
Implications of Anti-Inflammatory Nature of Exosomes in Knee Arthritis
In vitro study of extracellular vesicles migration in cartilage-derived osteoarthritis samples using real-time quantitative multimodal nonlinear optics imaging
Inflammatory priming enhances mesenchymal stromal cell secretome potential as a clinical product for regenerative medicine approaches through secreted factors and EV-miRNAs: The example of joint disease
Injectable hydrogels for sustained delivery of extracellular vesicles in cartilage regeneration
Innovative visualization and quantification of extracellular vesicles interaction with and incorporation in target cells in 3d microenvironments
Insertional mutation in the Golgb1 gene is associated with osteochondrodysplasia and systemic edema in the OCD rat
Insights into inflammatory priming of adipose-derived mesenchymal stem cells: Validation of extracellular vesicles-embedded miRNA reference genes as a crucial step for donor selection
Intra-articular delivery of extracellular vesicles secreted by chondrogenic progenitor cells from MRL/MpJ superhealer mice enhances articular cartilage repair in a mouse injury model
Intra-articular injection of platelet lysate-derived extracellular vesicles recovers from knee osteoarthritis in an in vivo rat model
Joint Tissue Protective and Immune-Modulating miRNA Landscape of Mesenchymal Stromal Cell-Derived Extracellular Vesicles under Different Osteoarthritis-Mimicking Conditions
Lineage-specific multifunctional double-layer scaffold accelerates the integrated regeneration of cartilage and subchondral bone
LIPOSOMES EMBEDDED WITH DIFFERENTIATING FACTORS AS A NEW STRATEGY FOR ENHANCING DPSC OSTEOGENIC COMMITMENT
LncRNA Malat-1 From MSCs-Derived Extracellular Vesicles Suppresses Inflammation and Cartilage Degradation in Osteoarthritis
Mesenchymal Stem Cell Exosomes as Immunomodulatory Therapy for Corneal Scarring
Mesenchymal Stem Cell Exosomes Promote Functional Osteochondral Repair in a Clinically Relevant Porcine Model
Mesenchymal Stem Cell Extracellular Vesicles as Adjuvant to Bone Marrow Stimulation in Chondral Defect Repair in a Minipig Model
Mesenchymal stem cell proliferation and mineralization but not osteogenic differentiation are strongly affected by extracellular pH
Mesenchymal Stem Cell Secreted-Extracellular Vesicles are Involved in Chondrocyte Production and Reduce Adipogenesis during Stem Cell Differentiation
MESENCHYMAL STEM CELL SECRETOME REDUCES PAIN AND PREVENTS CARTILAGE DAMAGE IN A MURINE OSTEOARTHRITIS MODEL
Mesenchymal stem cell-based nanoparticles and scaffolds in regenerative medicine
Mesenchymal stem cell-derived exosomes and micrornas in cartilage regeneration: Biogenesis, efficacy, mirna enrichment and delivery
Mesenchymal stem cell-derived exosomes promote fracture healing in a mouse model
Mesenchymal Stem Cell-Derived Exosomes: A Potential Therapeutic Avenue in Knee Osteoarthritis
Mesenchymal stem cell-derived extracellular vesicles prevent the development of osteoarthritis via the circHIPK3/miR-124-3p/MYH9 axis
Mesenchymal Stem Cell-Derived Extracellular Vesicles Protect Rat Nucleus Pulposus Cells from Oxidative Stress
Mesenchymal stem cell-derived extracellular vesicles: Regenerative potential and challenges
Mesenchymal stem cell-derived small extracellular vesicles in the treatment of human diseases: Progress and prospect
Mesenchymal stem cells derived exosomes and microparticles protect cartilage and bone from degradation in osteoarthritis
Mesenchymal stem cells in osteoarthritis: The need for translation into clinical therapy
Mesenchymal stem cells: Current concepts in the management of inflammation in osteoarthritis
Mesenchymal stem/stromal cells-derived extracellular vesicles as a potentially more beneficial therapeutic strategy than MSC-based treatment in a mild metabolic osteoarthritis model
Mesenchymal Stromal Cell (MSC)-derived Small Extracellular Vesicles as Next-generation Therapeutics for Cartilage Regeneration
Mesenchymal stromal/stem cell-derived extracellular vesicles promote human cartilage regeneration in vitro
MicroRNA-21 from bone marrow mesenchymal stem cell-derived extracellular vesicles targets TET1 to suppress KLF4 and alleviate rheumatoid arthritis
MicroRNAs in orthopaedic research: Disease associations, potential therapeutic applications, and perspectives
Microvesicles from Human Adipose Tissue-Derived Mesenchymal Stem Cells as a New Protective Strategy in Osteoarthritic Chondrocytes
miR-103a-3p and miR-22-5p Are Reliable Reference Genes in Extracellular Vesicles From Cartilage, Adipose Tissue, and Bone Marrow Cells
miR-23a-3p-abundant small extracellular vesicles released from Gelma/nanoclay hydrogel for cartilage regeneration
miR-381-abundant small extracellular vesicles derived from kartogenin-preconditioned mesenchymal stem cells promote chondrogenesis of MSCs by targeting TAOK1
MiR-3960 from Mesenchymal Stem Cell-Derived Extracellular Vesicles Inactivates SDC1/Wnt/ β -Catenin Axis to Relieve Chondrocyte Injury in Osteoarthritis by Targeting PHLDA2
Mitochondrial Transport from Mesenchymal Stromal Cells to Chondrocytes Increases DNA Content and Proteoglycan Deposition In Vitro in 3D Cultures
Modification of Mesenchymal Stem/Stromal Cell-Derived Small Extracellular Vesicles by Calcitonin Gene Related Peptide (CGRP) Antagonist: Potential Implications for Inflammation and Pain Reversal
Molecular Characterization of Secreted Factors and Extracellular Vesicles-Embedded miRNAs from Bone Marrow-Derived Mesenchymal Stromal Cells in Presence of Synovial Fluid from Osteoarthritis Patients
Morphology of migrating telocytes and their potential role in stem cell differentiation during cartilage development in catfish (Clarias gariepinus)
MSC-EV therapy for bone/cartilage diseases
MSC-EVs alleviate osteoarthritis by regulating microenvironmental cells in the articular cavity and maintaining cartilage matrix homeostasis
Nanoparticles from Equine Fetal Bone Marrow-Derived Cells Enhance the Survival of Injured Chondrocytes
NONGENOMIC REGULATION OF EXTRACELLULAR-MATRIX EVENTS BY VITAMIN-D METABOLITES
Novel insights into MSC-EVs therapy for immune diseases
Osteoclast-derived extracellular vesicles are implicated in sensory neurons sprouting through the activation of epidermal growth factor signaling
Paracrine effects of TLR4-polarised mesenchymal stromal cells are mediated by extracellular vesicles
Perlecan maintains the integrity of cartilage and some basement membranes
Polyethylene glycol precipitation is an efficient method to obtain extracellular vesicle-depleted fetal bovine serum
Potency Assay Considerations for Cartilage Repair, Osteoarthritis and Use of Extracellular Vesicles
Pro-angiognetic and pro-osteogenic effects of human umbilical cord mesenchymal stem cell-derived exosomal miR-21-5p in osteonecrosis of the femoral head
Production of Mesenchymal Progenitor Cell-Derived Extracellular Vesicles in Suspension Bioreactors for Use in Articular Cartilage Repair
Promotion of articular cartilage matrix vesicle mineralization by type I collagen
PURIFICATION AND PARTIAL CHARACTERIZATION OF XENOPUS-LAEVIS TENASCIN FROM THE XTC CELL-LINE
Regenerative medicine 2.0: extracellular vesicle–based therapeutics for musculoskeletal tissue regeneration
Requirement of direct contact between chondrocytes and macrophages for the maturation of regenerative cartilage
Reversing the surface charge of MSC-derived small extracellular vesicles by εPL-PEG-DSPE for enhanced osteoarthritis treatment
Role of extracellular vesicles from adipose tissue- and bone marrow-mesenchymal stromal cells in endothelial proliferation and chondrogenesis
Role of peroxiredoxin 6 in the chondroprotective effects of microvesicles from human adipose tissue-derived mesenchymal stem cells
Secreted factors and ev-mirnas orchestrate the healing capacity of adipose mesenchymal stem cells for the treatment of knee osteoarthritis
Secreted Factors and Extracellular Vesicles Account for the Immunomodulatory and Tissue Regenerative Properties of Bone-Marrow-Derived Mesenchymal Stromal Cells for Osteoarthritis
Secretive derived from hypoxia preconditioned mesenchymal stem cells promote cartilage regeneration and mitigate joint inflammation via extracellular vesicles
Small extracellular vesicles derived from human adipose-derived mesenchymal stromal cells cultured in a new chemically-defined contaminate-free media exhibit enhanced biological and therapeutic effects on human chondrocytes in vitro and in a mouse osteoarthritis model
Small extracellular vesicles from human adipose-derived stem cells attenuate cartilage degeneration
Small extracellular vesicles from mesenchymal stromal cells: the next therapeutic paradigm for musculoskeletal disorders
Small extracellular vesicles in combination with sleep-related circRNA3503: A targeted therapeutic agent with injectable thermosensitive hydrogel to prevent osteoarthritis
Stem cell-based therapeutic strategies for cartilage defects and osteoarthritis
Stem cell-derived small extracellular vesicles containing miR-27b-3p attenuated osteoarthritis through inhibition of leukaemia inhibitory factor
Synovial Mesenchymal Stem Cell-Derived EV-Packaged miR-31 Downregulates Histone Demethylase KDM2A to Prevent Knee Osteoarthritis
Synovial mesenchymal stem cell-derived exosomal miR-485-3p relieves cartilage damage in osteoarthritis by targeting the NRP1-mediated PI3K/Akt pathway Exosomal miR-485-3p relieves cartilage damage.
Synovial mesenchymal stem cell-derived extracellular vesicles alleviate chondrocyte damage during osteoarthritis through microRNA-130b-3p-mediated inhibition of the LRP12/AKT/β-catenin axis
Synovial mesenchymal stem cell-derived extracellular vesicles containing microRN555A-26a-5p ameliorate cartilage damage of osteoarthritis
Temporal extracellular vesicle protein changes following intraarticular treatment with integrin α10β1-selected mesenchymal stem cells in equine osteoarthritis
TGFBI secreted by mesenchymal stromal cells ameliorates osteoarthritis and is detected in extracellular vesicles
The Effect of Human Bone Marrow Mesenchymal Stem Cell-Derived Exosomes on Cartilage Repair in Rabbits
The effect of mesenchymal stem cell derived microvesicles in repair of femoral chondral defects in dogs
THE EXTRACELLULAR-MATRIX IN CARTILAGE ORGANOID CULTURE - BIOCHEMICAL, IMMUNOMORPHOLOGICAL AND ELECTRON-MICROSCOPIC STUDIES
The Potential Use of Mesenchymal Stem Cells and Their Derived Exosomes for Orthopedic Diseases Treatment
The role and therapeutic potential of MSC-derived exosomes in osteoarthritis
The secretome derived from mesenchymal stromal cells cultured in a xeno-free medium promotes human cartilage recovery in vitro
The Therapeutic Potential of Extracellular Vesicles in Knee Osteoarthritis [细胞外囊泡在治疗膝骨关节炎中的作用与前景]
The tissue origin effect of extracellular vesicles on cartilage and bone regeneration
Therapeutic Efficacy of Mesenchymal Stem/Stromal Cell Small Extracellular Vesicles in Alleviating Arthritic Progression by Restoring Macrophage Balance
Therapeutic potential of mesenchymal stem cell-derived exosomes as a cell-free therapy approach for the treatment of skin, bone, and cartilage defects
Therapy free of cells vs human mesenchymal stem cells from umbilical cord stroma to treat the inflammation in OA
Three-dimensional printed biomimetic multilayer scaffolds coordinated with sleep-related small extracellular vesicles: A strategy for extracellular matrix homeostasis and macrophage polarization to enhance osteochondral regeneration
Tissue-Protective and Anti-Inflammatory Landmark of PRP-Treated Mesenchymal Stromal Cells Secretome for Osteoarthritis
Towards Secretome Standardization: Identifying Key Ingredients of MSC-Derived Therapeutic Cocktail
Type I collagen influences cartilage calcification: An immunoblocking study in differentiating chick limb-bud mesenchymal cell cultures
Ultrasound-Driven Healing: Unleashing the Potential of Chondrocyte-Derived Extracellular Vesicles for Chondrogenesis in Adipose-Derived Stem Cells
Umbilical mesenchymal stem cell-derived extracellular vesicles as enzyme delivery vehicle to treat Morquio A fibroblasts
UNDERSTANDING TISSUE-ENGINEERED ENDOCHONDRAL OSSIFICATION; TOWARDS IMPROVED BONE FORMATION
Using Stem Cell-Derived Microvesicles in Regenerative Medicine: A New Paradigm for Cell-Based-Cell-Free Therapy
Wharton?s jelly MSC-derived extracellular vehicles-loaded hyaluronic acid-alginate adhesives for treatment of osteoarthritis
Wharton's jelly mesenchymal stem cell-derived small extracellular vesicles as natural nanoparticles to attenuate cartilage injury via microRNA regulation
Xeno-free cultured mesenchymal stromal cells release extracellular vesicles with a "therapeutic" miRNA cargo ameliorating cartilage inflammation in vitro

## Sheet: Content (132)
Title	Code	EVs production	Size (nm)	Animal model	Cartilage	In vitro model	Pathway/Secretome	miRNAs	Cells	Scaffold	Species Match?
Characterization and Chondroprotective Effects of Extracellular Vesicles From Plasma- and Serum-Based Autologous Blood-Derived Products for Osteoarthritis Therapy		blood-derived extracellular vesicles (EVs not obtained from MSCs)
Extracellular Vesicles Derived from Auricular Chondrocytes Facilitate Cartilage Differentiation of Adipose-Derived Mesenchymal Stem Cells		chondrocyte-derived extracellular vesicles (EVs not obtained from MSCs)
Extracellular vesicles enriched in connexin 43 promote a senescent phenotype in bone and synovial cells contributing to osteoarthritis progression		chondrocyte-derived extracellular vesicles (EVs not obtained from MSCs)
Extracellular Vesicles Released From Articular Chondrocytes Play a Major Role in Cell-Cell Communication		chondrocyte-derived extracellular vesicles (EVs not obtained from MSCs)
Ultrasound-Driven Healing: Unleashing the Potential of Chondrocyte-Derived Extracellular Vesicles for Chondrogenesis in Adipose-Derived Stem Cells		chondrocyte-derived extracellular vesicles (EVs not obtained from MSCs)
Cartilage tissue engineering by co-transplantation of chondrocyte extracellular vesicles and mesenchymal stem cells, entrapped in chitosan-hyaluronic acid hydrogel	Heirani-Tabasi2021	chondrocyte-derived extracellular vesicles (EVs not obtained from MSCs)
Articular chondrocyte-derived extracellular vesicles promote cartilage differentiation of human umbilical cord mesenchymal stem cells by activation of autophagy	Ma2020	chondrocyte-derived extracellular vesicles (EVs not obtained from MSCs)
Extracellular vesicles mediate improved functional outcomes in engineered cartilage produced from MSC/chondrocyte cocultures		chondrocyte-derived extracellular vesicles and not isolated (EVs not obtained from MSCs)
Intra-articular delivery of extracellular vesicles secreted by chondrogenic progenitor cells from MRL/MpJ superhealer mice enhances articular cartilage repair in a mouse injury model		chondrogenic progenitor cells-derived extracellular vesicles (EVs not obtained from MSCs)
Exosome-mediated delivery of kartogenin for chondrogenesis of synovial fluid-derived mesenchymal stem cells and cartilage regeneration		dendritic cells-derived (EVs not obtained from MSCs)
Human mesenchymal stem cells secrete hyaluronan-coated extracellular vesicles		effect not tested (not on cartilage)
Insights into inflammatory priming of adipose-derived mesenchymal stem cells: Validation of extracellular vesicles-embedded miRNA reference genes as a crucial step for donor selection		effect of EVs not tested (not on cartilage)
miR-103a-3p and miR-22-5p Are Reliable Reference Genes in Extracellular Vesicles From Cartilage, Adipose Tissue, and Bone Marrow Cells		effect of EVs not tested (not on cartilage)
Hydrostatic pressure promotes chondrogenic differentiation and microvesicle release from human embryonic and bone marrow stem cells		effect of EVs not tested (not on cartilage); high size of EVs (microvesicles)
Bone Marrow MSC Secretome Increases Equine Articular Chondrocyte Collagen Accumulation and Their Migratory Capacities		effect of whole secretome (not isolated EVs)
Boosting the therapeutic potential of cell secretome against osteoarthritis: Comparison of cytokine-based priming strategies		effect of whole secretome (not isolated EVs)
Canine mesenchymal cell lyosecretome production and safety evaluation after allogenic intraarticular injection in osteoarthritic dogs		effect of whole secretome (not isolated EVs)
Equine Mesenchymal Stem/Stromal Cells Freeze-Dried Secretome (Lyosecretome) for the Treatment of Musculoskeletal Diseases: Production Process Validation and Batch Release Test for Clinical Use		effect of whole secretome (not isolated EVs)
MESENCHYMAL STEM CELL SECRETOME REDUCES PAIN AND PREVENTS CARTILAGE DAMAGE IN A MURINE OSTEOARTHRITIS MODEL		effect of whole secretome (not isolated EVs)
Towards Secretome Standardization: Identifying Key Ingredients of MSC-Derived Therapeutic Cocktail		effect of whole secretome (not isolated EVs)
Hydrogel-Embedded Poly(Lactic-co-Glycolic Acid) Microspheres for the Delivery of hMSC-Derived Exosomes to Promote Bioactive Annulus Fibrosus Repair		effect on annulus fibrosus (mainly fibroblasts) (not on cartilage)
Effects of hydroxyapatite-coated porous titanium scaffolds functionalized by exosomes on the regeneration and repair of irregular bone		effect on bone formation (not on cartilage)
IL-27-induced, MSC-derived Exosomes Promote MMP3 Expression Through the miR-206/L3MBTL4 Axis in Synovial Fibroblasts		effect on fibroblast-like synoviocytes (not on cartilage)
MicroRNA-21 from bone marrow mesenchymal stem cell-derived extracellular vesicles targets TET1 to suppress KLF4 and alleviate rheumatoid arthritis		effect on fibroblast-like synoviocytes (not on cartilage)
Adipose mesenchymal stem cell-derived antioxidative extracellular vesicles exhibit anti-oxidative stress and immunomodulatory effects under PM2.5 exposure		effect on lungs/alveolar epithelial cells (not on cartilage)
Extracellular vesicles from adipose-derived mesenchymal stem cells downregulate senescence features in osteoarthritic osteoblasts		effect on osteoblasts (not on cartilage)
High magnesium prevents matrix vesicle-mediated mineralization in human bone marrow-derived mesenchymal stem cells via mitochondrial pathway and autophagy		effect on osteogenesis (not on cartilage)
Extracellular vesicles from bone marrow mesenchymal stem cells alleviate osteoporosis in mice through USP7-mediated YAP1 protein stability and the Wnt/β-catenin pathway		effect on osteoporosis (not on cartilage)
Bone Marrow Mesenchymal Stem Cells-Derived Extracellular Vesicles Promote Proliferation, Invasion and Migration of Osteosarcoma Cells via the lncRNA MALAT1/miR-143/NRSN2/Wnt/β-Catenin Axis		effect on osteosarcoma (not on cartilage)
Bone mesenchymal stem cell-derived exosomes involved co-delivery and synergism effect with icariin via mussel-inspired multifunctional hydrogel for cartilage protection		effect on osteosarcoma (not on cartilage)
Characterization of Microfragmented Adipose Tissue Architecture, Mesenchymal Stromal Cell Content and Release of Paracrine Mediators		EVs not obtained from MSCs
Extracellular Vesicle-Mediated miR-150-3p Delivery in Joint Homeostasis: A Potential Treatment for Osteoarthritis?		fibroblast-like synoviocytes-derived (EVs not obtained from MSCs)
Three-dimensional printed biomimetic multilayer scaffolds coordinated with sleep-related small extracellular vesicles: A strategy for extracellular matrix homeostasis and macrophage polarization to enhance osteochondral regeneration		fibroblast-like synoviocytes-derived EVs (EVs not obtained from MSCs)
Mesenchymal Stem Cell-Derived Extracellular Vesicles Protect Rat Nucleus Pulposus Cells from Oxidative Stress		large vesicles (centrifugation speed too low and mean size = 400 nm) (not sEVs)
Mitochondrial Transport from Mesenchymal Stromal Cells to Chondrocytes Increases DNA Content and Proteoglycan Deposition In Vitro in 3D Cultures		large vesicles (centrifugation speed too low; mitocondria carried) (not sEVs)
Human mesenchymal stromal cells release functional mitochondria in extracellular vesicles		large vesicles (up to 1 μm; mitochondria carried) (not sEVs)
Apoptotic extracellular vesicles restore homeostasis of the articular microenvironment for the treatment of rheumatoid arthritis		macrophage-derived and osteoclast-derived (EVs not obtained from MSCs)
Highly biosafe biomimetic stem cell membrane-disguised nanovehicles for cartilage regeneration		magnetic nanoparticles (not EVs)
Comparison studies identify mesenchymal stromal cells with potent regenerative activity in osteoarthritis treatment		no EVs obtained (not isolated EVs)
Effect of Solanum lycopersicum and Citrus limon-Derived Exosome-Like Vesicles on Chondrogenic Differentiation of Adipose-Derived Stem Cells		plant-derived extracellular vesicles (EVs not obtained from MSCs)
Temporal extracellular vesicle protein changes following intraarticular treatment with integrin α10β1-selected mesenchymal stem cells in equine osteoarthritis		synovial fluid-derived EVs (EVs not obtained from MSCs); effect of EVs not tested
Extracellular vesicles from equine mesenchymal stem cells decrease inflammation markers in chondrocytes in vitro	Arévalo‐Turrubiarte2021	Yes	100-400	No	No	Chondrocytes (horse)	No	No	BMSCs vs SFMSCs (horse)	No	Horse
Chondrogenic differentiation induced by extracellular vesicles bound to a nanofibrous substrate	Casanova2021	Yes	100	No	No	BMSCs (human)	Yes	No	BMSCs (human)	Yes	Human
Wharton's jelly mesenchymal stem cell-derived small extracellular vesicles as natural nanoparticles to attenuate cartilage injury via microRNA regulation	Chen2022	Yes	70-110	Rat	Yes (in vivo)	Chondrocytes (rat)	Yes	Yes	UCMSCs (human)	No	No
HWJMSC-derived extracellular vesicles ameliorate IL-1S-induced chondrocyte injury through regulation of the BMP2/RUNX2 axis via up-regulation TFRC	Chen2023	Yes	60-350	No	No	Chondrocytes/BMSCs (human)5	Yes	No	UCMSCs (human)	No	Human	Isolation method also yields large EVs due to low specificity (filter concentration)
Engineered hsa-miR-455-3p-Abundant Extracellular Vesicles Derived from 3D-Cultured Adipose Mesenchymal Stem Cells for Tissue-Engineering Hyaline Cartilage Regeneration	Chen2024	Yes	100	Mouse	Yes (in vivo)	Chondrocytes (human)	Yes	Yes	ADSCs (human)	Yes	Human
Combinatorial Effect of Mesenchymal Stem Cells and Extracellular Vesicles in a Hydrogel on Cartilage Regeneration	Cho2023	Yes	150	Rat	Yes (in vivo)	ADSCs (human)	No	No	ADSCs (human)	Yes	Human
Adipose-Derived Mesenchymal Stromal Cells Treated with Interleukin 1 Beta Produced Chondro-Protective Vesicles Able to Fast Penetrate in Cartilage	Colombini2021	Yes	N/A	No	Yes (ex vivo)	No	Yes	Yes	ADSCs (human)	No	N/A	Apoptotic bodies >200 nm (not EVs)
Immunomodulatory potential of secretome from cartilage cells and mesenchymal stromal cells in an arthritic context: From predictive fiction toward reality	Colombini2022	Yes	N/A	No	No	No	Yes	Yes	BMSCs vs ADSCs (human)	No	N/A
Apoptotic extracellular vesicles derived from hypoxia-preconditioned mesenchymal stem cells within a modified gelatine hydrogel promote osteochondral regeneration by enhancing stem cell activity and regulating immunity	Ding2024	Yes	200-300	Rat	Yes (in vivo)	Chondrocytes	Yes (conditioned)	Yes (conditioned)	ADSCs (human)/Hpx	Yes	N/A
Extracellular vesicles derived from LPS-preconditioned human synovial mesenchymal stem cells inhibit extracellular matrix degradation and prevent osteoarthritis of the knee in a mouse model	Duan2021	Yes	50-200	Mouse	Yes (in vivo)	Chondrocytes (human)	Yes (conditioned)	Yes (conditioned)	SMSCs (human)	No	Human	EVs not obtained from adult MSCs (iPSC-derived MSCs)
Co-aggregation of MSC/chondrocyte in a dynamic 3D culture elevates the therapeutic effect of secreted extracellular vesicles on osteoarthritis in a rat model	Esmaeili2022	Yes	40-70	Rat	Yes (in vivo)	BMSCs (rabbit)	No	No	BMSCs (rabbit)	No	Rabbit
Reversing the surface charge of MSC-derived small extracellular vesicles by εPL-PEG-DSPE for enhanced osteoarthritis treatment	Feng2021	Yes	<220	Mouse	Yes (in vivo)	Chondrocytes (human)	No	No	MLCs (human)	No	Human
Comparative effect of platelet- and mesenchymal stromal cell- derived extracellular vesicles on human cartilage explants using an ex vivo inflammatory osteoarthritis model	Forteza-Genestra2023	Yes	150	No	Yes (ex vivo)	Cartilage (human)	No	No	UCMSCs (human)	No	Human
Comparison of two ASC-derived therapeutics in an in vitro OA model: secretome versus extracellular vesicles	Giannasi2020	Yes	130-150	No	No	Chondrocytes (human)	Yes	No	ADSCs (human)	No	Human
Role of extracellular vesicles from adipose tissue- and bone marrow-mesenchymal stromal cells in endothelial proliferation and chondrogenesis	Gorgun2021	Yes	140-150	No	Yes (ex vivo)9	No	Yes	No	BMSCs vs ADSCs (human)	No	N/A
Role of peroxiredoxin 6 in the chondroprotective effects of microvesicles from human adipose tissue-derived mesenchymal stem cells	Guillén2021	Yes	<200	No	No	Chondrocytes (human)	Yes	No	ADSCs (human)	No	Human
Small extracellular vesicles derived from human adipose-derived mesenchymal stromal cells cultured in a new chemically-defined contaminate-free media exhibit enhanced biological and therapeutic effects on Chondrocytes (human) in vitro and in a mouse osteoarthritis model	Hanai2023	Yes	50-100	Mouse	Yes (in vivo)	Chondrocytes (human)	Yes	Yes	ADSCs (human)	No	Human	EVs not obtained from adult MSCs (immortalized ESC-derived MSCs)
Extracellular vesicles derived from mesenchymal stem cells confer protection against intervertebral disc degeneration through a microRNA-217-dependent mechanism	Hao2022	Yes	30-200	Rat (IVDD)	Yes (in vivo)	NPCs (human)	No	Yes (transfected)	BMSCs (human/rat)	No	Human/No
Mesenchymal Stem Cell Extracellular Vesicles as Adjuvant to Bone Marrow Stimulation in Chondral Defect Repair in a Minipig Model	Hede2021	Yes	50-200	Minipig	Yes (in vivo)	Chondrocytes (human)	No	No	iMLCs (human)6	No8	Human
Higher Chondrogenic Potential of Extracellular Vesicles Derived from Mesenchymal Stem Cells Compared to Chondrocytes-EVs in Vitro	Hosseinzadeh2021	Yes	112	No	No	BMSCs (rabbit)	No	No	BMSCs (rabbit)	No	Rabbit
Higher ratios of chondrocyte to mesenchymal stem cells elevate the therapeutic effects of extracellular vesicles harvested from chondrocyte/mesenchymal stem cell co-culture on osteoarthritis in a rat model	Hosseinzadeh2023	Yes	17-112	Rat	Yes (in vivo)	BMSCs (rabbit)	No	No	BMSCs (rabbit)	No	Rabbit
miR-23a-3p-abundant small extracellular vesicles released from Gelma/nanoclay hydrogel for cartilage regeneration	Hu2020	Yes	50-150	Rat	Yes (in vivo)	Chondrocytes (mouse)/BMSCs (human)	Yes	Yes	UCMSCs (human)	Yes	No/Human
Enhancement of acellular cartilage matrix scaffold by Wharton's jelly mesenchymal stem cell-derived exosomes to promote osteochondral regeneration	Jiang2021	Yes	135	Rabbit	Yes (in vivo)	Chondrocytes (rat)	Yes	Yes	UCMSCs (human)	Yes	No
miR-381-abundant small extracellular vesicles derived from kartogenin-preconditioned mesenchymal stem cells promote chondrogenesis of MSCs by targeting TAOK1	Jing2020	Yes	50-200	Rabbit	Yes (in vivo)	UCMSCs (human)	Yes (conditioned)	Yes (conditioned)	UCMSCs (human)	No	Human
Exosome-mediated Bidirectional Signaling between Mesenchymal Stem Cells and Chondrocytes for Enhanced Chondrogenesis	Kim2019	Yes	145-150	No	No	Chondrocytes (bovine)	No	No	BMSCs (human)	No	No
Nanoparticles from Equine Fetal Bone Marrow-Derived Cells Enhance the Survival of Injured Chondrocytes	Kim2020	Yes	200	No	No	Chondrocytes (horse)	Yes	No	BMSCs (horse)	No	Horse
CD10-Bound Human Mesenchymal Stem/Stromal Cell-Derived Small Extracellular Vesicles Possess Immunomodulatory Cargo and Maintain Cartilage Homeostasis under Inflammatory Conditions	Kouroupis2023	Yes	200	Rat	Yes (in vivo)	Chondrocytes/Synoviciytes	Yes	Yes	HMSCs (human)	No	N/A	All EVs obtained from transfected cells (there's no "native" EVs control)
Combining Piezoelectric Stimulation and Extracellular Vesicles for Cartilage Regeneration	Lai2023	Yes	120-130	Rat	Yes (in vivo)	Chondrocytes (rat)	No	No	SMSCs (rat?)	Yes	Rat?
hBMSC-Derived Extracellular Vesicles Attenuate IL-1β-Induced Catabolic Effects on OA-Chondrocytes by Regulating Pro-inflammatory Signaling Pathways	Li2020	Yes	90-130	No	No	Chondrocytes (human)	Yes	No	BMSCs (human)	No	Human
Chitosan oligosaccharides packaged into rat adipose mesenchymal stem cells-derived extracellular vesicles facilitating cartilage injury repair and alleviating osteoarthritis	Li2021	Yes	130	Rat	Yes (in vivo)	Chondrocytes (rat)	Yes	No	ADSCs (rat)	Yes	Rat
Curcumin-primed human BMSC-derived extracellular vesicles reverse IL-1β-induced catabolic responses of OA chondrocytes by upregulating miR-126-3p	Li2021(2)	Yes	90-120	No	No	Chondrocytes (human)	Yes (conditioned)	Yes (conditioned)	BMSCs (human)	No	Human (conditioned)
The tissue origin effect of extracellular vesicles on cartilage and bone regeneration	Li2021(3)	Yes	130-150	Mouse	Yes (in vivo)	BMSCs (rat)	Yes	No	ADSCs, BMSCs, SMSCs (rat)		Rat
Mesenchymal stem cell-derived extracellular vesicles prevent the development of osteoarthritis via the circHIPK3/miR-124-3p/MYH9 axis	Li2021(4)	Yes	50-150	Mouse	Yes (in vivo)	Chondrocytes (mouse)	No	No	BMSCs (human)	No	No
Anti-inflammatory and immunomodulatory effects of the extracellular vesicles derived from human umbilical cord mesenchymal stem cells on osteoarthritis via M2 macrophages	Li2022	Yes	30-150	Rat	Yes (in vivo)	Chondrocytes (rat)	Yes	Yes	UCMSCs (human)	No	No
Enhanced cartilage regeneration by icariin and mesenchymal stem cell-derived extracellular vesicles combined in alginate-hyaluronic acid hydrogel	Li2024	Yes	40-100	Rat	Yes (in vivo)	Chondrocytes (rat)	No	No	BMSCs (rat)	Yes	Rat
Extracellular vesicles from synovial fluid-derived mesenchymal stem cells confer chondroprotective effects on in vitro and in vivo osteoarthritic chondrocytes	Liang2023	Yes	40-220	Rat	Yes (in vivo)	Chondrocytes (rat)	No	No	SFMSCs (rat)	No	Rat	All EVs obtained from transfected cells (there's no "native" EVs control)
Modification of Mesenchymal Stem/Stromal Cell-Derived Small Extracellular Vesicles by Calcitonin Gene Related Peptide (CGRP) Antagonist: Potential Implications for Inflammation and Pain Reversal	Liebmann2024	Yes	50-250	No	No	No	Yes (transfected)	Yes (transfected)	HMSCs (human)	No	N/A
Dual-engineered cartilage-targeting extracellular vesicles derived from mesenchymal stem cells enhance osteoarthritis treatment via miR-223/NLRP3/pyroptosis axis: Toward a precision therapy	Liu2023	Yes	130-140	Rat	Yes (in vivo)	Chondrocytes (rat)	Yes	Yes	UCMSCs (human)	No	No
Synovial mesenchymal stem cell-derived extracellular vesicles containing microRN555A-26a-5p ameliorate cartilage damage of osteoarthritis	Lu2021	Yes	100-150	Rat	Yes (in vivo)	Chondrocytes (human) (SW1353)11	Yes	Yes	SMSCs (human)	No	Human
Human Dental Follicle Cell-Derived Small Extracellular Vesicles Attenuate Temporomandibular Joint Cartilage Damage through Inhibiting HIF-2 α	Mao2023	Yes	50-200	No4	No4	Chondrocytes (rat)4	No4	No	DFCs (rat?)	No	Rat?
Therapy free of cells vs human mesenchymal stem cells from umbilical cord stroma to treat the inflammation in OA	Morente-López2022	Yes	18-160	Rat	Yes (in vivo)	No	No	No	UCMSCs (human)	No	N/A	All EVs obtained from transfected cells (there's no "native" EVs control)
In vitro study of extracellular vesicles migration in cartilage-derived osteoarthritis samples using real-time quantitative multimodal nonlinear optics imaging	Mortati2020	Yes	90	No	Yes (ex vivo)	Chondrocytes (human)	No	No	ADSCs (human)	No	Human
Cytokine-primed umbilical cord mesenchymal stem cells enhanced therapeutic effects of extracellular vesicles on osteoarthritic chondrocytes	Nguyen2022	Yes	40-200	No	No	Chondrocytes (human)	No	Yes (conditioned)	UCMSCs (human)	No	Human (conditioned)
Immunomodulatory potential of mesenchymal stromal cell-derived extracellular vesicles in chondrocyte inflammation	Ossendorff2023	Yes	N/A	No	Yes (in vitro)	Chondrocytes (bovine)	No	No	BMSCs (human)	No	No
Culture of Hoffa fat pad mesenchymal stem/stromal cells on microcarrier suspension in vertical wheel bioreactor for extracellular vesicle production	Otahal2024	Yes	150-200	No	No	Chondrocytes (human)	No	No	HMSCs (human)	No	Human
The secretome derived from mesenchymal stromal cells cultured in a xeno-free medium promotes human cartilage recovery in vitro	Palamà2020	Yes	80-300	No	No	Chondrocytes (human)	Yes (conditioned)	No	BMSCs (human)	No	Human
Xeno-free cultured mesenchymal stromal cells release extracellular vesicles with a "therapeutic" miRNA cargo ameliorating cartilage inflammation in vitro	Palamà2023	Yes	50-300	No	No	Chondrocytes (human)	Yes (conditioned)	Yes (conditioned)	BMSCs (human)/Hpx	No	Human
LncRNA Malat-1 From MSCs-Derived Extracellular Vesicles Suppresses Inflammation and Cartilage Degradation in Osteoarthritis	Pan2021	Yes	50-350	Rat	Yes (in vivo)	Chondrocytes (human) (C28/I2)	No	No	BMSCs (human)	No	Human
Four sides to the story: A proteomic comparison of liquid-phase and matrix-bound extracellular vesicles in 2D and 3D cell cultures	Peshkova2024	Yes	60-120	No	No	N/A	Yes	No	UCMSCs (human)	No	N/A	Not on cartilage
Production of Mesenchymal Progenitor Cell-Derived Extracellular Vesicles in Suspension Bioreactors for Use in Articular Cartilage Repair	Phelps2022	Yes	30-150	Mouse	Yes (in vivo)	ADSCs (human)	No	No	ADSCs (human)	No	Human
Synovial mesenchymal stem cell-derived exosomal miR-485-3p relieves cartilage damage in osteoarthritis by targeting the NRP1-mediated PI3K/Akt pathway Exosomal miR-485-3p relieves cartilage damage	Qiu2024	Yes	100-300	No	No	Chondrocytes (mouse)	Yes	Yes	SMSCs (mouse)	No	Mouse
Inflammatory priming enhances mesenchymal stromal cell secretome potential as a clinical product for regenerative medicine approaches through secreted factors and EV-miRNAs: The example of joint disease	Ragni2020	Yes	50-400	No	No	No	Yes (conditioned)	Yes (conditioned)	ADSCs (human)	No	N/A
Innovative visualization and quantification of extracellular vesicles interaction with and incorporation in target cells in 3d microenvironments	Ragni2020(2)	Yes	50-400	No	No	Chondrocytes (human)	No	No	ADSCs (human)	No	Human
Secreted factors and ev-mirnas orchestrate the healing capacity of adipose mesenchymal stem cells for the treatment of knee osteoarthritis	Ragni2020(3)	Yes	100-140	No	No	No	Yes	Yes	ADSCs (human)	No	N/A
Amniotic membrane-mesenchymal stromal cells secreted factors and extracellular vesicle-miRNAs: Anti-inflammatory and regenerative features for musculoskeletal tissues	Ragni2021	Yes	120	No	No	Chondrocytes (human)	Yes	Yes	AMSCs (human)	No	Human
Cartilage protective and immunomodulatory features of osteoarthritis synovial fluid-treated adipose-derived mesenchymal stem cells secreted factors and extracellular vesicles-embedded mirnas	Ragni2021(2)	Yes	12-160	No	No	Chondrocytes (human)	Yes (conditioned)	Yes (conditioned)	ADSCs (human)	No	Human (conditioned)
Comparison of miRNA cargo in human adipose-tissue vs. amniotic-membrane derived mesenchymal stromal cells extracellular vesicles for osteoarthritis treatment	Ragni2021(3)	Yes	100	No	No	N/A	Yes	Yes	ADSCs vs AMSCs (human)	No	N/A
Tissue-Protective and Anti-Inflammatory Landmark of PRP-Treated Mesenchymal Stromal Cells Secretome for Osteoarthritis	Ragni2022	Yes	120-200	No	No	No	Yes (conditioned)	Yes (conditioned)	BMSCs (human)	No	N/A
Molecular Characterization of Secreted Factors and Extracellular Vesicles-Embedded miRNAs from Bone Marrow-Derived Mesenchymal Stromal Cells in Presence of Synovial Fluid from Osteoarthritis Patients	Ragni2022(2)	Yes	150	No	No	No	Yes (conditioned)	Yes (conditioned)	BMSCs (human)	No	N/A
Secreted Factors and Extracellular Vesicles Account for the Immunomodulatory and Tissue Regenerative Properties of Bone-Marrow-Derived Mesenchymal Stromal Cells for Osteoarthritis	Ragni2022(3)	Yes	130-150	No	No	No	Yes	Yes	BMSCs (human)	No	N/A
Hypoxic pretreatment of small extracellular vesicles mediates cartilage repair in osteoarthritis by delivering miR-216a-5p	Rong2021	Yes	50-150	Rat	Yes (in vivo)	Chondrocytes (rat)	Yes	Yes	BMSCs (rat)/Hpx	No	Rat
TGFBI secreted by mesenchymal stromal cells ameliorates osteoarthritis and is detected in extracellular vesicles	Ruiz2020	Yes	80-400	N/A	N/A	No	No	No	BMSCs (human/mouse)	No	N/A
Characterization and miRNA Profiling of Extracellular Vesicles from Human Osteoarthritic Subchondral Bone Multipotential Stromal Cells (MSCs)	Sanjurjo2021	Yes	110-170	No	Yes	Chondrocytes (human)	No	Yes	BMSCs/SBMSCs (human)	No	Human
Chondrogenic primed extracellular vesicles activate miR-455/SOX11/FOXO axis for cartilage regeneration and osteoarthritis treatment	Sun2022	Yes	30-200	Rat	Yes (in vivo)	BMSCs (human)	Yes (conditioned)	Yes (conditioned)	BMSCs (human)	Yes	Human (conditioned)
Comparison of Curative Effect of Human Umbilical Cord-Derived Mesenchymal Stem Cells and Their Small Extracellular Vesicles in Treating Osteoarthritis	Tang2021	Yes	70-90	Rat	Yes (in vivo)	Chondrocytes (rat)	Yes	No	UCMSCs (human)	No	No
Small extracellular vesicles in combination with sleep-related circRNA3503: A targeted therapeutic agent with injectable thermosensitive hydrogel to prevent osteoarthritis	Tao2021	Yes	50-200	Rat	Yes (in vivo)	Chondrocytes (human)	Yes (transfected)	Yes (transfected)	SMSCs (human)	Yes	Human
Mesenchymal Stem Cell Secreted-Extracellular Vesicles are Involved in Chondrocyte Production and Reduce Adipogenesis during Stem Cell Differentiation	Tsai2022	Yes	130-150	No	No	ADSCs (human)	No	No	ADSCs vs UCMSCs (human)	No	Human
Synovial Mesenchymal Stem Cell-Derived EV-Packaged miR-31 Downregulates Histone Demethylase KDM2A to Prevent Knee Osteoarthritis	Wang2020	Yes	60-130	Mouse	Yes (in vivo)	Chondrocytes (human) (CHON-001)	Yes (transfected)	Yes (transfected)	SMSCs (human)	No	N/A
BMSC-Derived Small Extracellular Vesicles Induce Cartilage Reconstruction of Temporomandibular Joint Osteoarthritis via Autotaxin-YAP Signaling Axis	Wang2021	Yes	30-120	Rabbit	Yes (in vivo)	Chondrocytes (rabbit)	Yes	No	BMSCs (human)	No	No
A novel extracellular vesicles production system harnessing matrix homeostasis and macrophage reprogramming mitigates osteoarthritis	Wang2024	Yes	120-160	Mouse	Yes (in vivo)	Chondrocytes (mouse)	Yes	Yes	BMSCs	No	N/A
Mesenchymal stem/stromal cells-derived extracellular vesicles as a potentially more beneficial therapeutic strategy than MSC-based treatment in a mild metabolic osteoarthritis model	Warmink2023	Yes	125	Rat	Yes (in vivo)	No	No	No	BMSCs (human)	No	N/A
Small extracellular vesicles from human adipose-derived stem cells attenuate cartilage degeneration	Woo2020	Yes	86	Rat	Yes (in vivo)	Chondrocytes (human)	Yes	Yes	ADSCs (human)	No	Human
Curcumin primed ADMSCs derived small extracellular vesicle exert enhanced protective effects on osteoarthritis by inhibiting oxidative stress and chondrocyte apoptosis	Xu2022	Yes	30-150	Mouse	Yes (in vivo)	Chondrocytes (mouse)	No	No	ADSCs (mouse)	No	Mouse
Comparison of the ability of exosomes and ectosomes derived from adipose-derived stromal cells to promote cartilage regeneration in a rat osteochondral defect model	Xu2024	Yes	150-250	Rat	Yes (in vivo)	Chondrocytes (rat)/BMSCs	Yes	No	ADSCs (rat)	Yes	Rat
Hypoxic ADSCs-derived EVs promote the proliferation and chondrogenic differentiation of cartilage stem/progenitor cells	Xue2021	Yes	40-1000	No	Yes (in vitro)	Chondrocytes (rabbit)7	No	No	ADSCs (rabbit?)/Hpx	Yes	Rabbit?
Controlled release of MSC-derived small extracellular vesicles by an injectable Diels-Alder crosslinked hyaluronic acid/PEG hydrogel for osteoarthritis improvement	Yang2021	Yes	78	Rat	Yes (in vivo)	Chondrocytes (rat)	No	No	MLCs (human)	Yes	No	EVs not obtained from adult MSCs (iPSC-derived MSCs)
The Effect of Human Bone Marrow Mesenchymal Stem Cell-Derived Exosomes on Cartilage Repair in Rabbits	Yang2022	Yes	130	Rabbit	Yes (in vivo)	Chondrocytes (rabbit)	No	No	BMSCs (human)	No	No
Secretive derived from hypoxia preconditioned mesenchymal stem cells promote cartilage regeneration and mitigate joint inflammation via extracellular vesicles	Yang2023	Yes	50-350	Rat	Yes (in vivo)	Chondrocytes (pig)	Yes (conditioned)	Yes (conditioned)	BMSCs (human/rat)/Hpx	No	No10	Isolation method also yields large EVs (300-500 nm)
Extracellular vesicles derived from mesenchymal stem cells mediate extracellular matrix remodeling in osteoarthritis through the transport of microRNA-29a	Yang2024	Yes	130-180	Rat	Yes (in vivo)	No	No	No	BMSCs (human)	No	N/A
MiR-3960 from Mesenchymal Stem Cell-Derived Extracellular Vesicles Inactivates SDC1/Wnt/ β -Catenin Axis to Relieve Chondrocyte Injury in Osteoarthritis by Targeting PHLDA2	Ye2022	Yes	30-150	Mouse	Yes (in vivo)	Chondrocytes (mouse)	Yes	Yes	BMSCs (mouse)	No	Mouse
Extracellular vesicles derived from starving BMSCs enhance survival of chondrocyte aggregates in grafts by attenuating chondrocyte apoptosis and enabling stable cartilage regeneration for craniofacial reconstruction	Yuan2022	Yes	100-200	No3	No	Chondrocytes (rat)	Yes	Yes	BMSCs (rat)	No	Rat (conditioned)
Cartilaginous Extracellular Matrix Enriched with Human Gingival Mesenchymal Stem Cells Derived “Matrix Bound Extracellular Vesicles” Enabled Functional Reconstruction of Tracheal Defect	Zeng2021	Yes	50-300	No2	N/A	N/A	Yes	No	GMSCs (human)	Yes	N/A
Synovial mesenchymal stem cell-derived extracellular vesicles alleviate chondrocyte damage during osteoarthritis through microRNA-130b-3p-mediated inhibition of the LRP12/AKT/β-catenin axis	Zeng2022	Yes	100	Mouse	Yes (in vivo)	Chondrocytes (mouse)	Yes	Yes	SMSCs (mouse)	No	Mouse
Bone Mesenchymal Stem Cell-Derived Extracellular Vesicles Containing Long Noncoding RNA NEAT1 Relieve Osteoarthritis	Zhang2022	Yes	30-120	Mouse	Yes (in vivo)1	Chondrocytes (human)	Yes (transfected)	Yes (transfected)	BMSCs (human)	No	Human (transfected)
Human Umbilical Cord Mesenchymal Stem Cell-Derived Extracellular Vesicles Carrying MicroRNA-181c-5p Promote BMP2-Induced Repair of Cartilage Injury through Inhibition of SMAD7 Expression	Zhang2022(2)	Yes	30-140	N/A	N/A	BMSCs (human)	Yes	Yes	UCMSCs (human)	No	Human
Hypoxia-Preconditioned Extracellular Vesicles from Mesenchymal Stem Cells Improve Cartilage Repair in Osteoarthritis	Zhang2022(3)	Yes	150	Rat	Yes (in vivo)	Chondrocytes (rat)	Yes	Yes	BMSCs (human?)/Hpx	No	Human?
Mesenchymal Stem Cell Exosomes Promote Functional Osteochondral Repair in a Clinically Relevant Porcine Model	Zhang2022(4)	Yes	150	Minipig	Yes (in vivo)	No	No	No	iMLCs (human)6	Yes	N/A	EVs not obtained from adult MSCs (immortalized ESC-derived MSCs)
Therapeutic Efficacy of Mesenchymal Stem/Stromal Cell Small Extracellular Vesicles in Alleviating Arthritic Progression by Restoring Macrophage Balance	Zhang2023	Yes	50-200	Mouse	No	No	No	No	iMLCs (human)6	No	N/A	EVs not obtained from adult MSCs (immortalized ESC-derived MSCs)
Stem cell-derived small extracellular vesicles containing miR-27b-3p attenuated osteoarthritis through inhibition of leukaemia inhibitory factor	Zhang2023(2)	Yes	30-200	Mouse	Yes (in vivo)	No	Yes	Yes	UCMSCs (human)	No	Human
Wharton's jelly MSC-derived extracellular vehicles-loaded hyaluronic acid-alginate adhesives for treatment of osteoarthritis	Zhao2023	Yes	50-300	Rat	Yes (in vivo)	Chondrocytes (human)	No	No	UCMSCs (human)	Yes	Human	The method used for EVs isolation is insufficiently described
Extracellular vesicles derived from human umbilical cord mesenchymal stem cells alleviate osteoarthritis of the knee in mice model by interacting with METTL3 to reduce m6A of NLRP3 in macrophage	Zhou2022	Yes	50-200	Mouse	Yes (in vivo)	Chondrocytes (human)	Yes	Yes	UCMSCs (human)	No	Human

## Sheet: Ex1 (no MSCs)
Title	Code	EVs production	Size (nm)	Animal model	Cartilage	In vitro model	Pathway/Secretome	miRNAs	Cells	Scaffold	Species Match?
Characterization and Chondroprotective Effects of Extracellular Vesicles From Plasma- and Serum-Based Autologous Blood-Derived Products for Osteoarthritis Therapy		blood-derived extracellular vesicles (EVs not obtained from MSCs)
Extracellular Vesicles Derived from Auricular Chondrocytes Facilitate Cartilage Differentiation of Adipose-Derived Mesenchymal Stem Cells		chondrocyte-derived extracellular vesicles (EVs not obtained from MSCs)
Extracellular vesicles enriched in connexin 43 promote a senescent phenotype in bone and synovial cells contributing to osteoarthritis progression		chondrocyte-derived extracellular vesicles (EVs not obtained from MSCs)
Extracellular Vesicles Released From Articular Chondrocytes Play a Major Role in Cell-Cell Communication		chondrocyte-derived extracellular vesicles (EVs not obtained from MSCs)
Ultrasound-Driven Healing: Unleashing the Potential of Chondrocyte-Derived Extracellular Vesicles for Chondrogenesis in Adipose-Derived Stem Cells		chondrocyte-derived extracellular vesicles (EVs not obtained from MSCs)
Cartilage tissue engineering by co-transplantation of chondrocyte extracellular vesicles and mesenchymal stem cells, entrapped in chitosan-hyaluronic acid hydrogel	Heirani-Tabasi2021	chondrocyte-derived extracellular vesicles (EVs not obtained from MSCs)
Articular chondrocyte-derived extracellular vesicles promote cartilage differentiation of human umbilical cord mesenchymal stem cells by activation of autophagy	Ma2020	chondrocyte-derived extracellular vesicles (EVs not obtained from MSCs)
Extracellular vesicles mediate improved functional outcomes in engineered cartilage produced from MSC/chondrocyte cocultures		chondrocyte-derived extracellular vesicles and not isolated (EVs not obtained from MSCs)
Intra-articular delivery of extracellular vesicles secreted by chondrogenic progenitor cells from MRL/MpJ superhealer mice enhances articular cartilage repair in a mouse injury model		chondrogenic progenitor cells-derived extracellular vesicles (EVs not obtained from MSCs)
Exosome-mediated delivery of kartogenin for chondrogenesis of synovial fluid-derived mesenchymal stem cells and cartilage regeneration		dendritic cells-derived (EVs not obtained from MSCs)
Characterization of Microfragmented Adipose Tissue Architecture, Mesenchymal Stromal Cell Content and Release of Paracrine Mediators		EVs not obtained from MSCs
Extracellular Vesicle-Mediated miR-150-3p Delivery in Joint Homeostasis: A Potential Treatment for Osteoarthritis?		fibroblast-like synoviocytes-derived (EVs not obtained from MSCs)
Three-dimensional printed biomimetic multilayer scaffolds coordinated with sleep-related small extracellular vesicles: A strategy for extracellular matrix homeostasis and macrophage polarization to enhance osteochondral regeneration		fibroblast-like synoviocytes-derived EVs (EVs not obtained from MSCs)
Apoptotic extracellular vesicles restore homeostasis of the articular microenvironment for the treatment of rheumatoid arthritis		macrophage-derived and osteoclast-derived (EVs not obtained from MSCs)
Effect of Solanum lycopersicum and Citrus limon-Derived Exosome-Like Vesicles on Chondrogenic Differentiation of Adipose-Derived Stem Cells		plant-derived extracellular vesicles (EVs not obtained from MSCs)
Temporal extracellular vesicle protein changes following intraarticular treatment with integrin α10β1-selected mesenchymal stem cells in equine osteoarthritis		synovial fluid-derived EVs (EVs not obtained from MSCs); effect of EVs not tested
Reversing the surface charge of MSC-derived small extracellular vesicles by εPL-PEG-DSPE for enhanced osteoarthritis treatment	Feng2021	Yes	<220	Mouse	Yes (in vivo)	Chondrocytes (human)	No	No	MLCs (human)	No	Human	EVs not obtained from adult MSCs (iPSC-derived MSCs)
Mesenchymal Stem Cell Extracellular Vesicles as Adjuvant to Bone Marrow Stimulation in Chondral Defect Repair in a Minipig Model	Hede2021	Yes	50-200	Minipig	Yes (in vivo)	Chondrocytes (human)	No	No	iMLCs (human)6	No8	Human	EVs not obtained from adult MSCs (immortalized ESC-derived MSCs)
Controlled release of MSC-derived small extracellular vesicles by an injectable Diels-Alder crosslinked hyaluronic acid/PEG hydrogel for osteoarthritis improvement	Yang2021	Yes	78	Rat	Yes (in vivo)	Chondrocytes (rat)	No	No	MLCs (human)	Yes	No	EVs not obtained from adult MSCs (iPSC-derived MSCs)
Mesenchymal Stem Cell Exosomes Promote Functional Osteochondral Repair in a Clinically Relevant Porcine Model	Zhang2022(4)	Yes	150	Minipig	Yes (in vivo)	No	No	No	iMLCs (human)6	Yes	N/A	EVs not obtained from adult MSCs (immortalized ESC-derived MSCs)
Therapeutic Efficacy of Mesenchymal Stem/Stromal Cell Small Extracellular Vesicles in Alleviating Arthritic Progression by Restoring Macrophage Balance	Zhang2023	Yes	50-200	Mouse	No	No	No	No	iMLCs (human)6	No	N/A	EVs not obtained from adult MSCs (immortalized ESC-derived MSCs)
Combining Piezoelectric Stimulation and Extracellular Vesicles for Cartilage Regeneration	Lai2023	Yes	120-130	Rat	Yes (in vivo)	Chondrocytes (rat)	No	No	SMSCs (rat?)	Yes	Rat?	All EVs obtained from transfected cells (there's no "native" EVs control)
Modification of Mesenchymal Stem/Stromal Cell-Derived Small Extracellular Vesicles by Calcitonin Gene Related Peptide (CGRP) Antagonist: Potential Implications for Inflammation and Pain Reversal	Liebmann2024	Yes	50-250	No	No	No	Yes (transfected)	Yes (transfected)	HMSCs (human)	No	N/A	All EVs obtained from transfected cells (there's no "native" EVs control)
Therapy free of cells vs human mesenchymal stem cells from umbilical cord stroma to treat the inflammation in OA	Morente-López2022	Yes	18-160	Rat	Yes (in vivo)	No	No	No	UCMSCs (human)	No	N/A	All EVs obtained from transfected cells (there's no "native" EVs control)
Comparison studies identify mesenchymal stromal cells with potent regenerative activity in osteoarthritis treatment		no EVs obtained (not isolated EVs)
Cartilaginous Extracellular Matrix Enriched with Human Gingival Mesenchymal Stem Cells Derived “Matrix Bound Extracellular Vesicles” Enabled Functional Reconstruction of Tracheal Defect	Zeng2021	Yes	50-300	No2	N/A	N/A	Yes	No	GMSCs (human)	Yes	N/A	No MSCs (CH co-culture)

## Sheet: Ex2 (EV free)
Title	Code	Exclusion
Chondrogenic differentiation induced by extracellular vesicles bound to a nanofibrous substrate	Casanova2021	No EV free
Immunomodulatory potential of mesenchymal stromal cell-derived extracellular vesicles in chondrocyte inflammation	Ossendorff2023	No EV free
Hypoxic ADSCs-derived EVs promote the proliferation and chondrogenic differentiation of cartilage stem/progenitor cells	Xue2021	No EV free

## Sheet: Ex3 (Ch)
Title	Code	EVs production	Size (nm)	Animal model	Cartilage	In vitro model	Pathway/Secretome	miRNAs	Cells	Scaffold	Species Match?
Human mesenchymal stem cells secrete hyaluronan-coated extracellular vesicles		effect not tested (not on cartilage)
Insights into inflammatory priming of adipose-derived mesenchymal stem cells: Validation of extracellular vesicles-embedded miRNA reference genes as a crucial step for donor selection		effect of EVs not tested (not on cartilage)
miR-103a-3p and miR-22-5p Are Reliable Reference Genes in Extracellular Vesicles From Cartilage, Adipose Tissue, and Bone Marrow Cells		effect of EVs not tested (not on cartilage)
Hydrostatic pressure promotes chondrogenic differentiation and microvesicle release from human embryonic and bone marrow stem cells		effect of EVs not tested (not on cartilage); high size of EVs (microvesicles)
Hydrogel-Embedded Poly(Lactic-co-Glycolic Acid) Microspheres for the Delivery of hMSC-Derived Exosomes to Promote Bioactive Annulus Fibrosus Repair		effect on annulus fibrosus (mainly fibroblasts) (not on cartilage)
Effects of hydroxyapatite-coated porous titanium scaffolds functionalized by exosomes on the regeneration and repair of irregular bone		effect on bone formation (not on cartilage)
IL-27-induced, MSC-derived Exosomes Promote MMP3 Expression Through the miR-206/L3MBTL4 Axis in Synovial Fibroblasts		effect on fibroblast-like synoviocytes (not on cartilage)
MicroRNA-21 from bone marrow mesenchymal stem cell-derived extracellular vesicles targets TET1 to suppress KLF4 and alleviate rheumatoid arthritis		effect on fibroblast-like synoviocytes (not on cartilage)
Adipose mesenchymal stem cell-derived antioxidative extracellular vesicles exhibit anti-oxidative stress and immunomodulatory effects under PM2.5 exposure		effect on lungs/alveolar epithelial cells (not on cartilage)
Extracellular vesicles from adipose-derived mesenchymal stem cells downregulate senescence features in osteoarthritic osteoblasts		effect on osteoblasts (not on cartilage)
High magnesium prevents matrix vesicle-mediated mineralization in human bone marrow-derived mesenchymal stem cells via mitochondrial pathway and autophagy		effect on osteogenesis (not on cartilage)
Extracellular vesicles from bone marrow mesenchymal stem cells alleviate osteoporosis in mice through USP7-mediated YAP1 protein stability and the Wnt/β-catenin pathway		effect on osteoporosis (not on cartilage)
Bone Marrow Mesenchymal Stem Cells-Derived Extracellular Vesicles Promote Proliferation, Invasion and Migration of Osteosarcoma Cells via the lncRNA MALAT1/miR-143/NRSN2/Wnt/β-Catenin Axis		effect on osteosarcoma (not on cartilage)
Bone mesenchymal stem cell-derived exosomes involved co-delivery and synergism effect with icariin via mussel-inspired multifunctional hydrogel for cartilage protection		effect on osteosarcoma (not on cartilage)
Four sides to the story: A proteomic comparison of liquid-phase and matrix-bound extracellular vesicles in 2D and 3D cell cultures	Peshkova2024	Yes	60-120	No	No	N/A	Yes	No	UCMSCs (human)	No	N/A	Not on cartilage

## Sheet: Ex5 (sEVs)
Mesenchymal Stem Cell-Derived Extracellular Vesicles Protect Rat Nucleus Pulposus Cells from Oxidative Stress		large vesicles (centrifugation speed too low and mean size = 400 nm) (not sEVs)
Mitochondrial Transport from Mesenchymal Stromal Cells to Chondrocytes Increases DNA Content and Proteoglycan Deposition In Vitro in 3D Cultures		large vesicles (centrifugation speed too low; mitocondria carried) (not sEVs)
Human mesenchymal stromal cells release functional mitochondria in extracellular vesicles		large vesicles (up to 1 μm; mitochondria carried) (not sEVs)
Highly biosafe biomimetic stem cell membrane-disguised nanovehicles for cartilage regeneration		magnetic nanoparticles (not EVs)
Apoptotic extracellular vesicles derived from hypoxia-preconditioned mesenchymal stem cells within a modified gelatine hydrogel promote osteochondral regeneration by enhancing stem cell activity and regulating immunity	Ding2024	Yes	200-300	Rat	Yes (in vivo)	Chondrocytes	Yes (conditioned)	Yes (conditioned)	ADSCs (human)/Hpx	Yes	N/A	Apoptotic bodies >200 nm (not EVs)
Xeno-free cultured mesenchymal stromal cells release extracellular vesicles with a "therapeutic" miRNA cargo ameliorating cartilage inflammation in vitro	Palamà2023		BMSCs (human)/Hpx					>20% large EVs			50-300
Combinatorial Effect of Mesenchymal Stem Cells and Extracellular Vesicles in a Hydrogel on Cartilage Regeneration	Cho2023	Yes	150	Rat	Yes (in vivo)	ADSCs (human)	No	No	ADSCs (human)	Yes	Human	Isolation method also yields large EVs due to low specificity (filter concentration)
Secretive derived from hypoxia preconditioned mesenchymal stem cells promote cartilage regeneration and mitigate joint inflammation via extracellular vesicles	Yang2023	Yes	50-350	Rat	Yes (in vivo)	Chondrocytes (pig)	Yes (conditioned)	Yes (conditioned)	BMSCs (human/rat)/Hpx	No	No10	Isolation method also yields large EVs (300-500 nm)
Wharton's jelly MSC-derived extracellular vehicles-loaded hyaluronic acid-alginate adhesives for treatment of osteoarthritis	Zhao2023	Yes	50-300	Rat	Yes (in vivo)	Chondrocytes (human)	No	No	UCMSCs (human)	Yes	Human	The method used for EVs isolation is insufficiently described
Culture of Hoffa fat pad mesenchymal stem/stromal cells on microcarrier suspension in vertical wheel bioreactor for extracellular vesicle production	Otahal2024	Austria	ADSCs (HMSCs) (human)	DMEM serum-free	2D/3D	72 hours	CPRP (PRP derivative) hypACT (serum derivative)	Filter concentration only

## Sheet: Ex4 (WS)
Title	Code	EVs production	Size (nm)	Animal model	Cartilage	In vitro model	Pathway/Secretome	miRNAs	Cells	Scaffold	Species Match?
Bone Marrow MSC Secretome Increases Equine Articular Chondrocyte Collagen Accumulation and Their Migratory Capacities		effect of whole secretome (not isolated EVs)
Boosting the therapeutic potential of cell secretome against osteoarthritis: Comparison of cytokine-based priming strategies		effect of whole secretome (not isolated EVs)
Canine mesenchymal cell lyosecretome production and safety evaluation after allogenic intraarticular injection in osteoarthritic dogs		effect of whole secretome (not isolated EVs)
Equine Mesenchymal Stem/Stromal Cells Freeze-Dried Secretome (Lyosecretome) for the Treatment of Musculoskeletal Diseases: Production Process Validation and Batch Release Test for Clinical Use		effect of whole secretome (not isolated EVs)
MESENCHYMAL STEM CELL SECRETOME REDUCES PAIN AND PREVENTS CARTILAGE DAMAGE IN A MURINE OSTEOARTHRITIS MODEL		effect of whole secretome (not isolated EVs)
Towards Secretome Standardization: Identifying Key Ingredients of MSC-Derived Therapeutic Cocktail		effect of whole secretome (not isolated EVs)
TGFBI secreted by mesenchymal stromal cells ameliorates osteoarthritis and is detected in extracellular vesicles	Ruiz2020	Effect of whole secretome

[truncated: 7 more sheets: In vitro (33), In vivo, In vivo (Ex), In vitro (P), In vivo (P), Selection (P) (47), Cargo]
